# Supplementary material for: N-(2-Bromo­phen­yl)-2-(naphthalen-1-yl)acetamide
Source: Acta Crystallogr Sect E Struct Rep Online. 2012 Aug 8;68(Pt 9):o2657. doi: 10.1107/S1600536812034423 (PMC3435683; doi:10.1107/S1600536812034423)
Supplement: Supplementary file 2 [file e-68-o2657-Isup2.hkl]

# 
# h,k,l, Fc-squared, Fo-squared, sigma(Fo-squared) and status flag 
# 
data_I
_shelx_title ' bks142_0m in P2(1)2(1)2(1) (100K)' 
_shelx_refln_list_code          4 
_shelx_F_calc_maximum      153.94 
_exptl_crystal_F_000       688.00 
_reflns_d_resolution_high  0.7331 
 
loop_ 
 _symmetry_equiv_pos_as_xyz 
 'x, y, z' 
 '-x+1/2, -y, z+1/2' 
 '-x, y+1/2, -z+1/2' 
 'x+1/2, -y+1/2, -z' 
 
_cell_length_a     4.7603 
_cell_length_b    11.4614 
_cell_length_c    26.6255 
_cell_angle_alpha  90.000 
_cell_angle_beta   90.000 
_cell_angle_gamma  90.000 
 
_shelx_F_squared_multiplier     1.000 
 
loop_ 
 _refln_index_h 
 _refln_index_k 
 _refln_index_l 
 _refln_F_squared_calc 
 _refln_F_squared_meas 
 _refln_F_squared_sigma 
 _refln_observed_status 
   2   0   0     1560.59     1429.90     79.12 o 
   4   0   0      676.89      616.82     31.88 o 
   6   0   0        9.33       30.56     35.03 o 
   1   1   0     1045.67     1219.95     27.72 o 
   2   1   0     3666.97     3593.78     90.13 o 
   3   1   0     2136.20     2276.73     62.15 o 
   4   1   0     4959.73     4690.73     99.50 o 
   5   1   0      636.15      612.57     28.17 o 
   6   1   0      375.84      321.86     56.63 o 
   0   2   0       79.01       76.35      4.70 o 
   1   2   0    11825.07    12008.92    323.46 o 
   2   2   0      736.03      651.42     21.10 o 
   3   2   0        8.86       12.13      6.19 o 
   4   2   0        4.92       11.19      7.54 o 
   5   2   0        1.16       -0.56     13.80 o 
   6   2   0      317.82      311.32     33.23 o 
   1   3   0       21.56       25.20      2.49 o 
   2   3   0       43.55       64.92      7.04 o 
   3   3   0     2812.88     2635.46     69.62 o 
   4   3   0     2609.09     2480.45     61.99 o 
   5   3   0     1089.38     1078.83     43.35 o 
   6   3   0      514.35      507.25     40.88 o 
   0   4   0      247.90      255.69     14.56 o 
   1   4   0    12204.92    12216.59    194.32 o 
   2   4   0      432.34      451.88     15.58 o 
   3   4   0      332.07      355.78     17.96 o 
   4   4   0      498.33      527.28     42.47 o 
   5   4   0       12.54        3.45     20.06 o 
   6   4   0      108.78      125.12     28.87 o 
   1   5   0      185.04      172.64      6.14 o 
   2   5   0       57.35       50.37      7.23 o 
   3   5   0     5595.68     5522.88    161.40 o 
   4   5   0      445.67      443.39     44.91 o 
   5   5   0     3270.20     3081.96    107.22 o 
   6   5   0       21.75       40.20     26.30 o 
   0   6   0     3160.04     3067.38     67.34 o 
   1   6   0     6677.66     6804.73    105.20 o 
   2   6   0       86.07       86.37      6.31 o 
   3   6   0     1776.50     1711.83     55.87 o 
   4   6   0      123.63      120.12     27.16 o 
   5   6   0      106.08       60.96     24.16 o 
   1   7   0     1002.64     1011.75     22.21 o 
   2   7   0      670.39      694.96     20.81 o 
   3   7   0      311.92      315.44     30.63 o 
   4   7   0      791.97      755.77     72.50 o 
   5   7   0      691.95      734.01     47.63 o 
   0   8   0     3495.70     3407.15     76.48 o 
   1   8   0      640.75      625.99     17.62 o 
   2   8   0     3022.16     3082.85     71.06 o 
   3   8   0      150.76      152.38     31.06 o 
   4   8   0      168.75      122.73     41.02 o 
   5   8   0       79.19       30.49     25.04 o 
   1   9   0       78.70       77.32      9.79 o 
   2   9   0      334.21      371.30     25.56 o 
   3   9   0      168.60      131.39     29.98 o 
   4   9   0     1726.75     1610.30    122.11 o 
   5   9   0       10.18       30.96     25.82 o 
   0  10   0     2349.30     2451.31     66.57 o 
   1  10   0      269.75      271.21     16.46 o 
   2  10   0     2036.42     1981.26     58.78 o 
   3  10   0        0.19       14.71     26.43 o 
   4  10   0       89.99      106.48     35.12 o 
   1  11   0       15.64       17.91     10.14 o 
   2  11   0     1150.14     1136.26     37.06 o 
   3  11   0      587.62      672.11     56.57 o 
   4  11   0      845.31      741.67     62.30 o 
   0  12   0      438.23      500.52     32.33 o 
   1  12   0      977.23      934.10     33.37 o 
   2  12   0      563.51      469.42     24.41 o 
   3  12   0        9.94       -5.82     30.95 o 
   4  12   0        2.07       24.66     34.76 o 
   1  13   0      249.13      227.48     18.15 o 
   2  13   0      277.76      292.14     21.32 o 
   3  13   0      428.39      465.21     52.10 o 
   0  14   0        0.87       -6.75     23.54 o 
   1  14   0      949.42      970.07     40.25 o 
   2  14   0      174.40      265.85     30.26 o 
   1  15   0       16.85      -20.65     20.09 o 
   1   0   1      530.49      524.87     18.23 o 
   2   0   1       50.20       70.56      8.58 o 
   3   0   1     1703.94     1776.59     45.15 o 
   4   0   1       77.93       82.99     10.73 o 
   5   0   1       15.85       15.31     11.17 o 
   6   0   1        0.33      -23.32     21.57 o 
  -6   1   1       68.99       83.45     26.52 o 
  -5   1   1     1452.78     1445.44     44.63 o 
  -4   1   1      131.43      163.33     14.26 o 
  -3   1   1     5625.16     5691.97    130.73 o 
  -2   1   1      202.60      236.14     11.76 o 
  -1   1   1     5449.71     5556.06    123.73 o 
   0   1   1      637.41      611.69     10.13 o 
   1   1   1     4677.71     4885.43     99.74 o 
   2   1   1      173.19      194.95      9.05 o 
   3   1   1     5943.55     6014.57    129.41 o 
   4   1   1       79.66      106.38     11.54 o 
   5   1   1     1368.49     1401.25     43.86 o 
   6   1   1       91.79      149.57     47.51 o 
  -6   2   1       96.94      110.62     25.26 o 
  -5   2   1      114.42      124.98     19.01 o 
  -4   2   1      403.95      411.37     17.20 o 
  -3   2   1     1715.09     1687.58     48.85 o 
  -2   2   1     1773.86     1779.70     50.83 o 
  -1   2   1    20412.90    21031.54    595.80 o 
   0   2   1     9575.14     9873.83    141.24 o 
   1   2   1    22438.50    23483.13    527.22 o 
   2   2   1     1510.07     1481.88     33.14 o 
   3   2   1     1714.06     1748.27     42.71 o 
   4   2   1      411.96      410.52     17.09 o 
   5   2   1      144.79      140.76     18.88 o 
   6   2   1       79.64       24.77     23.20 o 
  -6   3   1      539.32      588.83     43.84 o 
  -5   3   1      783.04      793.19     45.27 o 
  -4   3   1     2816.18     2688.04     74.27 o 
  -3   3   1     1620.27     1644.26     55.48 o 
  -2   3   1     4813.36     5130.49    106.76 o 
  -1   3   1     2109.84     2211.41     41.83 o 
   0   3   1      375.66      351.57      8.27 o 
   1   3   1     2122.58     2231.99     33.35 o 
   2   3   1     4640.75     4804.84     89.68 o 
   3   3   1     1710.84     1660.86     47.06 o 
   4   3   1     2715.60     2634.48     72.48 o 
   5   3   1     1072.85     1077.01     42.36 o 
   6   3   1      507.62      562.60     43.34 o 
  -6   4   1      225.68      227.20     33.32 o 
  -5   4   1       61.43       76.63     23.01 o 
  -4   4   1      892.71      865.31     47.86 o 
  -3   4   1       51.78       70.62     11.40 o 
  -2   4   1     3139.34     3060.52    121.55 o 
  -1   4   1     1318.03     1263.31     21.93 o 
   0   4   1    10833.06    10750.50    162.58 o 
   1   4   1     1232.23     1157.62     20.81 o 
   2   4   1     3632.51     3710.10     85.18 o 
   3   4   1       75.56       97.99     10.81 o 
   4   4   1      745.81      750.70     50.27 o 
   5   4   1       50.46       47.43     21.39 o 
   6   4   1      247.93      227.47     32.79 o 
  -6   5   1     1336.67     1189.08     61.87 o 
  -5   5   1       40.00       55.04     23.37 o 
  -4   5   1     1634.71     1571.37     66.39 o 
  -3   5   1      117.22      104.87     15.25 o 
  -2   5   1     2737.61     2783.78     79.96 o 
  -1   5   1      125.46      118.78      5.39 o 
   0   5   1       95.13       99.82      5.25 o 
   1   5   1      158.41      148.44      5.73 o 
   2   5   1     2753.95     2778.45     57.33 o 
   3   5   1      128.84      120.84     15.70 o 
   4   5   1     2137.36     2148.64     86.36 o 
   5   5   1       47.66       76.09     23.49 o 
   6   5   1     1205.84     1138.52     60.78 o 
  -5   6   1        8.18        9.61     22.01 o 
  -4   6   1      137.79      122.85     28.18 o 
  -3   6   1     2115.79     2048.85     65.80 o 
  -2   6   1     4471.67     4359.05     86.26 o 
  -1   6   1      275.60      274.99      9.89 o 
   0   6   1     1880.50     1669.89     28.05 o 
   1   6   1      268.06      267.69      9.32 o 
   2   6   1     4769.11     4614.21     75.78 o 
   3   6   1     2189.14     2157.61     78.17 o 
   4   6   1      167.93      188.53     42.38 o 
   5   6   1       13.49       19.00     22.19 o 
  -5   7   1      550.89      550.34     49.82 o 
  -4   7   1     2174.45     2020.14     94.83 o 
  -3   7   1     1071.01      977.64    110.26 o 
  -2   7   1      905.24      885.37     23.27 o 
  -1   7   1     1217.25     1172.51     22.75 o 
   0   7   1      789.67      891.62     18.18 o 
   1   7   1     1158.31     1146.72     24.38 o 
   2   7   1      752.45      733.46     22.35 o 
   3   7   1      871.96      911.93     42.06 o 
   4   7   1     2221.26     2101.34     95.73 o 
   5   7   1      588.94      524.55     41.98 o 
  -5   8   1       89.99       98.50     27.68 o 
  -4   8   1       21.96       18.28     17.64 o 
  -3   8   1      559.28      526.16     42.66 o 
  -2   8   1      930.72      914.24     27.92 o 
  -1   8   1     2630.37     2543.64     48.17 o 
   0   8   1     3113.08     3045.44     48.98 o 
   1   8   1     2767.72     2744.22     48.81 o 
   2   8   1      802.38      768.42     26.96 o 
   3   8   1      471.56      478.17     41.64 o 
   4   8   1       15.86       23.96     20.34 o 
   5   8   1       96.87       94.18     27.29 o 
  -5   9   1      917.97      935.83     55.81 o 
  -4   9   1      177.91      233.26     37.16 o 
  -3   9   1     1844.44     1750.41     87.30 o 
  -2   9   1      107.93      113.26     14.96 o 
  -1   9   1     1207.22     1194.79     32.00 o 
   0   9   1        1.04       -1.17      6.94 o 
   1   9   1     1272.36     1253.47     29.53 o 
   2   9   1       71.53       86.00     14.04 o 
   3   9   1     1885.00     1951.20     88.25 o 
   4   9   1      192.14      213.53     77.59 o 
   5   9   1     1023.04     1060.83     56.37 o 
  -4  10   1       38.98       53.50     26.77 o 
  -3  10   1      573.45      675.36     55.33 o 
  -2  10   1       23.46       12.83      9.90 o 
  -1  10   1     3285.13     3250.84     68.34 o 
   0  10   1        0.91       -2.09      9.12 o 
   1  10   1     3223.13     3194.65     68.49 o 
   2  10   1       21.86       29.71     14.30 o 
   3  10   1      554.51      574.22     50.16 o 
   4  10   1       32.72       45.75     31.04 o 
  -4  11   1      208.18      212.61     33.91 o 
  -3  11   1      839.05      821.68     61.57 o 
  -2  11   1      276.02      276.94     19.27 o 
  -1  11   1      283.71      292.08     25.97 o 
   0  11   1      208.40      211.52     13.47 o 
   1  11   1      270.96      248.05     18.47 o 
   2  11   1      237.43      200.78     24.97 o 
   3  11   1      826.73      903.15     61.42 o 
   4  11   1      192.56      168.36     39.31 o 
  -4  12   1      231.70      222.72     34.99 o 
  -3  12   1      231.47      297.61     43.32 o 
  -2  12   1      573.05      538.61     37.76 o 
  -1  12   1     1222.00     1212.66     36.27 o 
   0  12   1     1329.31     1438.74     39.17 o 
   1  12   1     1206.01     1268.05     38.94 o 
   2  12   1      605.67      610.79     36.32 o 
   3  12   1      210.00      242.50     41.36 o 
   4  12   1      225.44      292.07     52.91 o 
  -3  13   1      130.17      160.04     40.49 o 
  -2  13   1      272.90      328.35     29.65 o 
  -1  13   1       71.92       83.82     15.58 o 
   0  13   1       12.48      -11.59     14.59 o 
   1  13   1       55.93       64.92     15.00 o 
   2  13   1      282.65      223.85     35.06 o 
   3  13   1      169.58      218.29     42.26 o 
  -2  14   1      613.86      647.64     47.21 o 
  -1  14   1        2.14       -2.30     19.04 o 
   0  14   1     1325.36     1407.94     44.65 o 
   1  14   1        8.36       28.47     24.36 o 
   2  14   1      579.31      523.47     37.52 o 
  -1  15   1       20.14       -8.88     20.44 o 
   0  15   1        0.11      -14.79     20.17 o 
   1  15   1       13.45      -32.33     19.98 o 
   0   0   2    10254.46     9737.97    218.43 o 
   1   0   2      587.30      548.59     12.42 o 
   2   0   2     5615.17     5470.01    118.72 o 
   3   0   2        3.89       11.18      7.61 o 
   4   0   2      774.34      793.35     25.74 o 
   5   0   2      695.33      657.52     26.14 o 
   6   0   2      486.76      450.06     63.51 o 
  -6   1   2     1116.26     1109.87     65.96 o 
  -5   1   2      251.60      262.51     20.14 o 
  -4   1   2     4121.34     3999.79     94.51 o 
  -3   1   2      929.98      998.58     30.57 o 
  -2   1   2     2703.72     2776.73     60.03 o 
  -1   1   2     1283.81     1306.35     26.06 o 
   0   1   2     2036.87     2017.13     29.43 o 
   1   1   2     1173.89     1215.01     25.86 o 
   2   1   2     2419.14     2489.58     66.26 o 
   3   1   2     1122.09     1174.62     27.54 o 
   4   1   2     4085.05     3989.09     86.20 o 
   5   1   2      212.94      237.43     18.96 o 
   6   1   2     1009.57     1011.41     92.38 o 
  -6   2   2       71.70       46.90     23.26 o 
  -5   2   2       34.36       62.45     19.72 o 
  -4   2   2      794.03      775.50     30.55 o 
  -3   2   2     1312.71     1217.81     34.07 o 
  -2   2   2     4407.26     4439.26    128.77 o 
  -1   2   2     3676.87     3584.56     78.62 o 
   0   2   2    12811.40    12813.28    182.91 o 
   1   2   2     3201.18     3145.35     72.49 o 
   2   2   2     4459.60     4552.73     89.99 o 
   3   2   2     1285.20     1257.69     29.19 o 
   4   2   2      680.71      658.09     21.90 o 
   5   2   2       47.66       24.05     14.89 o 
   6   2   2       73.23       59.09     23.43 o 
  -6   3   2      320.49      368.87     36.71 o 
  -5   3   2     2458.05     2347.67     87.25 o 
  -4   3   2      698.80      668.74     27.33 o 
  -3   3   2     2476.98     2426.41     65.57 o 
  -2   3   2     2380.22     2446.12     60.37 o 
  -1   3   2     1174.08     1333.64     26.41 o 
   0   3   2     4295.07     4785.65     69.84 o 
   1   3   2      916.38     1075.79     17.77 o 
   2   3   2     2210.60     2328.75     44.98 o 
   3   3   2     2423.22     2372.93     51.44 o 
   4   3   2      440.74      452.63     22.92 o 
   5   3   2     2728.12     2579.28     88.77 o 
   6   3   2      298.71      334.79     35.05 o 
  -6   4   2       46.77       31.42     25.43 o 
  -5   4   2      329.90      313.09     32.04 o 
  -4   4   2      774.53      740.39     38.72 o 
  -3   4   2     2542.46     2410.43     76.92 o 
  -2   4   2       33.22       47.82      8.45 o 
  -1   4   2     6440.14     6210.77    113.22 o 
   0   4   2     1739.41     1739.41     27.57 o 
   1   4   2     7244.36     6935.96     96.46 o 
   2   4   2       76.63       84.56      5.88 o 
   3   4   2     2500.67     2494.56     66.80 o 
   4   4   2      693.50      643.42     46.43 o 
   5   4   2      321.35      302.06     31.09 o 
   6   4   2       21.85       46.55     25.49 o 
  -6   5   2      102.20      115.17     37.19 o 
  -5   5   2     1256.99     1207.13     58.22 o 
  -4   5   2      379.37      389.37     30.86 o 
  -3   5   2     3183.64     3142.61    116.37 o 
  -2   5   2      375.03      420.36     17.61 o 
  -1   5   2     2973.22     3088.85     50.57 o 
   0   5   2     4316.81     4601.01     72.12 o 
   1   5   2     3285.11     3347.05     49.03 o 
   2   5   2      412.23      420.04     16.93 o 
   3   5   2     2788.92     2793.07     77.02 o 
   4   5   2      334.52      387.41     37.77 o 
   5   5   2     1324.26     1272.57     58.35 o 
   6   5   2       84.07       78.09     28.80 o 
  -5   6   2       37.37       50.41     23.56 o 
  -4   6   2      125.89      147.19     22.81 o 
  -3   6   2      721.38      689.20     35.13 o 
  -2   6   2      313.10      278.66     11.13 o 
  -1   6   2     8306.64     8416.83    140.81 o 
   0   6   2      675.03      693.97     15.49 o 
   1   6   2     8956.64     8971.78    133.61 o 
   2   6   2      196.36      180.39      7.67 o 
   3   6   2      476.45      468.66     24.91 o 
   4   6   2      192.24      193.50     47.30 o 
   5   6   2       49.60       46.44     29.63 o 
  -5   7   2      818.98      860.58     51.35 o 
  -4   7   2      681.91      680.41     41.91 o 
  -3   7   2     1803.91     1796.33     60.99 o 
  -2   7   2     1844.75     1712.62     46.14 o 
  -1   7   2     1617.76     1583.70     30.50 o 
   0   7   2       25.34       15.80      4.99 o 
   1   7   2     1614.23     1596.57     31.06 o 
   2   7   2     2200.96     2095.52     39.82 o 
   3   7   2     1432.60     1398.41     56.96 o 
   4   7   2      743.85      728.68     52.20 o 
   5   7   2      927.35      972.74     64.61 o 
  -5   8   2       70.01       52.53     26.28 o 
  -4   8   2       78.38       33.51     30.43 o 
  -3   8   2      569.35      521.95     60.19 o 
  -2   8   2     4553.06     4456.38    115.28 o 
  -1   8   2      697.52      643.03     18.84 o 
   0   8   2     3194.27     3145.80     50.45 o 
   1   8   2      897.29      880.20     20.28 o 
   2   8   2     4813.99     4739.50    101.56 o 
   3   8   2      481.87      463.56     40.72 o 
   4   8   2       58.98       43.57     39.94 o 
   5   8   2       98.12       77.78     32.96 o 
  -5   9   2       67.91       70.09     28.49 o 
  -4   9   2     1698.34     1657.16     79.11 o 
  -3   9   2      177.92      224.01     33.38 o 
  -2   9   2     1389.02     1342.94     45.94 o 
  -1   9   2      887.00      852.98     27.04 o 
   0   9   2       23.99       11.32      7.27 o 
   1   9   2     1042.16     1081.70     26.09 o 
   2   9   2     1111.88     1080.74     39.60 o 
   3   9   2      172.44      167.50     31.04 o 
   4   9   2     1596.50     1549.47     83.85 o 
   5   9   2       57.72       85.93     35.50 o 
  -4  10   2      140.42       88.87     43.01 o 
  -3  10   2      146.52      130.32     49.55 o 
  -2  10   2      908.23      876.86     34.61 o 
  -1  10   2      183.02      176.99     16.38 o 
   0  10   2     3291.83     3343.50     60.81 o 
   1  10   2      134.68      133.56     15.70 o 
   2  10   2      879.61      859.47     32.50 o 
   3  10   2      151.85      180.84     34.36 o 
   4  10   2       95.86       83.60     32.43 o 
  -4  11   2     1294.98     1234.52     62.63 o 
  -3  11   2      341.13      340.44     42.86 o 
  -2  11   2      413.36      426.65     33.47 o 
  -1  11   2       13.68       10.69      9.39 o 
   0  11   2      111.33      111.65     12.80 o 
   1  11   2       21.32        1.62      8.11 o 
   2  11   2      395.47      389.85     31.77 o 
   3  11   2      334.70      334.54     42.43 o 
   4  11   2     1176.23     1218.63     76.45 o 
  -4  12   2       20.81       60.48     29.05 o 
  -3  12   2       68.33      130.05     37.08 o 
  -2  12   2      704.54      646.01     35.95 o 
  -1  12   2      898.31      950.01     28.00 o 
   0  12   2      612.57      644.63     26.35 o 
   1  12   2      888.76      981.12     33.86 o 
   2  12   2      768.68      736.74     48.68 o 
   3  12   2       33.17       36.69     32.89 o 
   4  12   2       36.96       99.71     37.60 o 
  -3  13   2      579.80      558.83     45.40 o 
  -2  13   2      136.57      101.57     23.92 o 
  -1  13   2      141.78      176.29     17.48 o 
   0  13   2      225.77      235.83     19.16 o 
   1  13   2      159.80      150.96     19.68 o 
   2  13   2      133.38      100.07     16.07 o 
   3  13   2      546.25      584.84     55.79 o 
  -2  14   2       72.57      116.62     25.97 o 
  -1  14   2     1137.30     1195.97     39.79 o 
   0  14   2       44.51       42.13     19.97 o 
   1  14   2     1159.22     1204.66     56.34 o 
   2  14   2       69.23       97.04     24.83 o 
  -1  15   2       81.83       45.48     21.58 o 
   0  15   2        3.22      -20.39     19.91 o 
   1  15   2       64.21       60.69     21.77 o 
   1   0   3    12788.06    13356.18    237.04 o 
   2   0   3     2928.43     3084.94     62.19 o 
   3   0   3     2184.36     2074.22     49.84 o 
   4   0   3      227.17      276.21     17.19 o 
   5   0   3      209.51      223.89     17.04 o 
   6   0   3       47.76        1.20     35.00 o 
  -6   1   3      647.15      627.38     49.20 o 
  -5   1   3     2302.23     2154.04     69.14 o 
  -4   1   3      334.50      358.46     19.78 o 
  -3   1   3     3936.11     3931.22     88.90 o 
  -2   1   3     4032.27     4249.14     92.53 o 
  -1   1   3     7597.50     8152.75    180.17 o 
   0   1   3     1840.71     1918.95     27.00 o 
   1   1   3     8207.17     8872.39    164.60 o 
   2   1   3     3944.89     4135.84     91.02 o 
   3   1   3     3932.41     3934.33     88.62 o 
   4   1   3      381.55      413.67     16.46 o 
   5   1   3     2550.82     2480.13     64.12 o 
   6   1   3      636.86      672.72     55.15 o 
  -6   2   3      313.29      345.22     28.82 o 
  -5   2   3      184.09      183.08     24.41 o 
  -4   2   3       79.36       95.94     13.56 o 
  -3   2   3      628.16      609.77     24.95 o 
  -2   2   3      745.53      710.71     25.54 o 
  -1   2   3    12509.78    13089.99    213.75 o 
   0   2   3     1475.09     1674.75     24.26 o 
   1   2   3    10679.48    11509.33    233.16 o 
   2   2   3     1133.42     1189.74     32.27 o 
   3   2   3      759.95      738.33     19.31 o 
   4   2   3       24.22       18.93      7.79 o 
   5   2   3      135.19      127.84     18.51 o 
   6   2   3      267.82      314.57     33.67 o 
  -6   3   3      386.59      318.63     35.12 o 
  -5   3   3      592.64      637.24     40.85 o 
  -4   3   3     2025.17     2062.16     72.10 o 
  -3   3   3      907.62      852.59     31.27 o 
  -2   3   3      819.37      796.45     23.82 o 
  -1   3   3     1163.20     1259.31     23.38 o 
   0   3   3        2.80        6.70      2.64 o 
   1   3   3      827.43      910.56     16.28 o 
   2   3   3      853.12      827.04     17.69 o 
   3   3   3     1093.49     1053.43     25.43 o 
   4   3   3     1857.13     1922.83     56.62 o 
   5   3   3      636.81      629.82     40.18 o 
   6   3   3      306.61      354.68     36.24 o 
  -6   4   3      115.22      115.27     28.24 o 
  -5   4   3      224.91      285.17     30.70 o 
  -4   4   3      165.03      153.78     21.52 o 
  -3   4   3      853.13      827.86     30.61 o 
  -2   4   3    11043.01    11153.72    306.03 o 
  -1   4   3      893.04      869.60     19.03 o 
   0   4   3    11718.25    12032.24    173.07 o 
   1   4   3      867.13      862.37     16.06 o 
   2   4   3    10672.37    11062.02    198.55 o 
   3   4   3     1031.67     1071.99     29.14 o 
   4   4   3      216.40      216.50     29.04 o 
   5   4   3      221.17      203.63     34.47 o 
   6   4   3       88.92       79.61     27.18 o 
  -6   5   3     1530.25     1412.99     67.92 o 
  -5   5   3       31.64       65.91     23.26 o 
  -4   5   3     2061.92     1983.36     75.80 o 
  -3   5   3      387.28      449.11     35.05 o 
  -2   5   3     4751.35     4671.40    109.79 o 
  -1   5   3      105.63       96.15      5.55 o 
   0   5   3       13.72       11.83      3.92 o 
   1   5   3      100.20       93.50      5.44 o 
   2   5   3     4423.46     4413.05     83.00 o 
   3   5   3      387.87      361.59     31.09 o 
   4   5   3     2356.17     2308.08     95.69 o 
   5   5   3       38.30       59.03     28.62 o 
   6   5   3     1509.57     1477.44     69.85 o 
  -5   6   3      167.24      192.57     29.66 o 
  -4   6   3       76.72       85.10     23.73 o 
  -3   6   3     2431.77     2439.91     75.85 o 
  -2   6   3     2420.70     2425.42     52.45 o 
  -1   6   3     1883.32     1797.49     32.15 o 
   0   6   3     4540.47     4312.24     68.48 o 
   1   6   3     1774.30     1704.91     29.00 o 
   2   6   3     2414.11     2394.92     42.78 o 
   3   6   3     2342.31     2311.13     65.29 o 
   4   6   3       43.71       41.34     23.81 o 
   5   6   3      225.70      195.65     36.47 o 
  -5   7   3      781.39      759.50     52.30 o 
  -4   7   3     1910.84     1782.42     72.12 o 
  -3   7   3      605.79      612.37     42.28 o 
  -2   7   3     1054.54     1038.31     34.87 o 
  -1   7   3     1472.43     1476.78     28.29 o 
   0   7   3       20.87       24.16      5.78 o 
   1   7   3     1439.70     1401.79     28.68 o 
   2   7   3     1240.73     1232.45     28.93 o 
   3   7   3      449.41      447.88     30.31 o 
   4   7   3     2157.32     2017.96     91.05 o 
   5   7   3      756.00      819.18     60.25 o 
  -5   8   3       76.46       73.37     27.11 o 
  -4   8   3      170.50      133.80     36.65 o 
  -3   8   3      103.96       97.96     25.00 o 
  -2   8   3      423.39      410.46     29.36 o 
  -1   8   3     1980.46     1989.32     38.63 o 
   0   8   3     1449.22     1471.90     27.26 o 
   1   8   3     1685.38     1703.67     35.58 o 
   2   8   3      544.68      539.13     21.15 o 
   3   8   3      109.03       93.91     25.27 o 
   4   8   3      164.82      134.67     29.75 o 
   5   8   3       77.43      102.45     34.71 o 
  -5   9   3     1043.07     1021.93     58.44 o 
  -4   9   3      133.24      185.77     28.93 o 
  -3   9   3     1668.12     1664.37     83.74 o 
  -2   9   3       78.73       84.78     14.29 o 
  -1   9   3      655.10      651.56     22.72 o 
   0   9   3      462.70      460.80     14.83 o 
   1   9   3      624.98      627.90     20.46 o 
   2   9   3       32.38       16.87     12.38 o 
   3   9   3     1843.22     1842.94     84.88 o 
   4   9   3      172.73      186.50     35.33 o 
   5   9   3     1084.71     1149.96     72.33 o 
  -4  10   3      146.00      160.99     28.66 o 
  -3  10   3      643.13      603.20     51.31 o 
  -2  10   3      486.32      460.94     25.72 o 
  -1  10   3     3701.88     3741.46     78.09 o 
   0  10   3       14.04        0.18      9.24 o 
   1  10   3     3764.56     3770.51     78.06 o 
   2  10   3      490.10      419.58     26.96 o 
   3  10   3      742.16      727.93     52.99 o 
   4  10   3      217.50      237.14     40.16 o 
  -4  11   3      160.78      149.11     27.22 o 
  -3  11   3      981.84      911.32     65.02 o 
  -2  11   3      290.94      282.02     20.20 o 
  -1  11   3       55.08       38.28     10.29 o 
   0  11   3     1798.01     1737.48     39.45 o 
   1  11   3       61.85       48.96     14.34 o 
   2  11   3      336.77      288.68     18.56 o 
   3  11   3     1172.26     1260.10     69.18 o 
   4  11   3      205.46      237.02     42.56 o 
  -4  12   3      233.58      267.10     49.02 o 
  -3  12   3      226.14      200.55     31.02 o 
  -2  12   3      508.31      511.44     42.84 o 
  -1  12   3      965.75     1081.76     32.43 o 
   0  12   3     1379.24     1379.11     38.07 o 
   1  12   3      907.86     1002.84     35.12 o 
   2  12   3      506.05      485.35     36.88 o 
   3  12   3      175.24      152.57     38.40 o 
   4  12   3      247.14      268.74     46.57 o 
  -3  13   3      155.76      202.21     42.72 o 
  -2  13   3      172.10      128.30     28.49 o 
  -1  13   3      131.57      139.47     16.76 o 
   0  13   3       56.22       63.56     17.28 o 
   1  13   3       95.95       83.02     16.77 o 
   2  13   3      162.15      127.17     16.65 o 
   3  13   3      116.76      151.59     39.71 o 
  -2  14   3      647.23      625.39     38.17 o 
  -1  14   3       12.36       20.04     17.63 o 
   0  14   3      839.81      923.38     38.93 o 
   1  14   3        6.35       16.40     19.40 o 
   2  14   3      517.03      551.54     38.60 o 
  -1  15   3      244.33      229.85     25.60 o 
   0  15   3        0.07      -26.96     19.91 o 
   1  15   3      257.69      250.37     28.27 o 
   0   0   4    13406.74    13900.08    279.44 o 
   1   0   4     2561.23     2488.89     49.23 o 
   2   0   4     2691.04     2705.07     55.06 o 
   3   0   4       65.54       79.46      6.44 o 
   4   0   4      248.63      274.08     15.94 o 
   5   0   4      262.53      279.87     18.55 o 
   6   0   4       16.11       27.68     37.82 o 
  -6   1   4      898.87      928.22     60.20 o 
  -5   1   4       56.04       79.38     17.02 o 
  -4   1   4     1893.71     1876.16     38.54 o 
  -3   1   4     1614.40     1651.31     42.37 o 
  -2   1   4     4812.91     4912.31    116.35 o 
  -1   1   4     5402.04     5292.60    105.76 o 
   0   1   4     2729.28     3134.80     45.35 o 
   1   1   4     4615.38     4635.09     96.06 o 
   2   1   4     4432.27     4543.66     91.99 o 
   3   1   4     1701.56     1757.22     37.95 o 
   4   1   4     1681.69     1653.53     41.66 o 
   5   1   4      121.39      126.77     16.00 o 
   6   1   4      777.32      758.24     59.78 o 
  -6   2   4      497.90      535.23     40.27 o 
  -5   2   4      705.26      675.78     39.89 o 
  -4   2   4      334.51      338.35     21.52 o 
  -3   2   4     1735.35     1691.52     42.80 o 
  -2   2   4     6178.63     6663.43    164.64 o 
  -1   2   4    14472.68    15444.45    281.46 o 
   0   2   4      818.90      606.49     10.15 o 
   1   2   4    15484.65    16756.93    261.71 o 
   2   2   4     6454.75     6852.65    122.02 o 
   3   2   4     1713.70     1742.51     35.83 o 
   4   2   4      343.29      355.95     15.88 o 
   5   2   4      630.38      572.50     37.66 o 
   6   2   4      465.53      501.43     50.29 o 
  -6   3   4      486.27      493.20     40.47 o 
  -5   3   4      958.13     1040.11     50.78 o 
  -4   3   4      947.01      967.05     43.91 o 
  -3   3   4     2098.76     2050.30     58.81 o 
  -2   3   4     4981.78     5122.70    119.49 o 
  -1   3   4     7813.22     8096.16    126.88 o 
   0   3   4     1626.63     1546.76     23.33 o 
   1   3   4     8502.60     8858.60    116.36 o 
   2   3   4     5506.59     5707.51     93.54 o 
   3   3   4     2186.07     2162.32     46.76 o 
   4   3   4      827.34      880.78     28.08 o 
   5   3   4     1034.58     1051.43     63.01 o 
   6   3   4      472.69      454.18     39.80 o 
  -6   4   4      114.71      146.88     30.23 o 
  -5   4   4       75.21      102.33     23.46 o 
  -4   4   4      731.47      728.17     38.88 o 
  -3   4   4      734.68      690.11     33.07 o 
  -2   4   4     1943.38     1911.47     53.78 o 
  -1   4   4     2940.61     2816.59     45.55 o 
   0   4   4      287.70      259.62      7.17 o 
   1   4   4     2386.38     2319.61     40.45 o 
   2   4   4     1980.52     2006.09     39.39 o 
   3   4   4      569.35      552.72     20.51 o 
   4   4   4      679.98      686.04     55.98 o 
   5   4   4       79.30       63.83     27.79 o 
   6   4   4      112.20      106.67     29.13 o 
  -6   5   4        7.88       15.08     26.31 o 
  -5   5   4     1611.51     1490.81     64.77 o 
  -4   5   4       27.87       46.63     18.30 o 
  -3   5   4     2302.09     2294.83     73.69 o 
  -2   5   4      276.43      255.55     16.93 o 
  -1   5   4      419.46      454.14     13.52 o 
   0   5   4     1826.35     1910.01     30.77 o 
   1   5   4      536.39      572.78     12.42 o 
   2   5   4      150.38      148.26      8.45 o 
   3   5   4     1929.28     1951.62     53.60 o 
   4   5   4       27.01       47.34     22.14 o 
   5   5   4     1584.41     1450.10     78.39 o 
   6   5   4       16.04       50.65     27.65 o 
  -5   6   4       58.58       26.29     23.03 o 
  -4   6   4      436.39      480.23     35.03 o 
  -3   6   4     3563.03     3390.93     92.89 o 
  -2   6   4      419.96      403.33     13.88 o 
  -1   6   4     3195.02     3019.59     51.81 o 
   0   6   4      520.30      580.80     13.43 o 
   1   6   4     3207.87     3005.24     46.73 o 
   2   6   4      398.15      382.90     11.21 o 
   3   6   4     3682.79     3662.24    109.64 o 
   4   6   4      307.58      338.23     38.15 o 
   5   6   4       43.73       61.16     30.53 o 
  -5   7   4      702.38      774.20     49.53 o 
  -4   7   4      768.85      821.50     53.64 o 
  -3   7   4      988.63      930.42     62.59 o 
  -2   7   4     1262.51     1215.06     43.78 o 
  -1   7   4      662.59      672.64     16.59 o 
   0   7   4     1021.08     1059.27     21.69 o 
   1   7   4      667.23      660.84     15.75 o 
   2   7   4     1339.58     1311.85     31.11 o 
   3   7   4      919.59      910.50     41.45 o 
   4   7   4      749.09      601.66     68.25 o 
   5   7   4      765.79      886.59     62.94 o 
  -5   8   4      140.42      169.98     31.13 o 
  -4   8   4      112.34      100.47     24.30 o 
  -3   8   4      319.53      317.45     28.40 o 
  -2   8   4     3149.41     3030.88     90.82 o 
  -1   8   4     1644.61     1499.99     33.88 o 
   0   8   4     1839.84     1857.59     34.19 o 
   1   8   4     1784.32     1701.70     32.91 o 
   2   8   4     3080.81     2985.50     69.44 o 
   3   8   4      227.43      225.01     33.38 o 
   4   8   4      128.82      129.16     31.47 o 
   5   8   4      162.80      169.65     37.31 o 
  -5   9   4       32.11       30.15     26.46 o 
  -4   9   4     1158.75     1165.50     73.89 o 
  -3   9   4      501.30      492.33     44.58 o 
  -2   9   4     1205.91     1155.08     40.11 o 
  -1   9   4      872.58      853.58     26.05 o 
   0   9   4        1.04       -2.39      7.07 o 
   1   9   4      857.61      833.86     23.59 o 
   2   9   4     1296.53     1192.80     32.29 o 
   3   9   4      450.54      435.13     42.17 o 
   4   9   4     1089.09     1083.83     67.35 o 
   5   9   4       28.68       28.82     45.70 o 
  -4  10   4      221.22      197.13     31.53 o 
  -3  10   4      516.73      523.05     39.00 o 
  -2  10   4      616.83      610.12     29.58 o 
  -1  10   4       36.91       26.87      7.82 o 
   0  10   4     4334.01     4148.53     73.28 o 
   1  10   4       27.17       19.03      9.47 o 
   2  10   4      590.06      586.43     24.78 o 
   3  10   4      422.07      424.71     43.60 o 
   4  10   4      214.29      246.81     59.57 o 
  -4  11   4     1099.52     1200.69     74.28 o 
  -3  11   4      339.98      285.48     36.17 o 
  -2  11   4      613.06      536.15     24.61 o 
  -1  11   4      189.80      204.07     18.13 o 
   0  11   4       22.64       28.86     11.42 o 
   1  11   4      257.70      262.24     18.24 o 
   2  11   4      596.33      575.93     26.33 o 
   3  11   4      282.58      229.30     38.31 o 
   4  11   4      978.35      962.86     76.57 o 
  -4  12   4       11.84       34.93     27.87 o 
  -3  12   4      175.06      189.48     31.38 o 
  -2  12   4      566.91      567.46     24.19 o 
  -1  12   4      792.02      818.87     28.69 o 
   0  12   4      946.40      941.35     30.94 o 
   1  12   4      741.28      785.40     30.77 o 
   2  12   4      571.47      517.59     25.75 o 
   3  12   4      205.89      235.16     40.65 o 
   4  12   4        2.68        6.72     44.95 o 
  -3  13   4      636.80      643.67     53.24 o 
  -2  13   4      189.07      224.09     25.78 o 
  -1  13   4      378.02      392.38     21.55 o 
   0  13   4      263.17      253.12     21.09 o 
   1  13   4      376.49      340.10     22.23 o 
   2  13   4      213.39      213.31     18.77 o 
   3  13   4      777.72      825.64     63.77 o 
  -2  14   4       56.61       88.77     22.13 o 
  -1  14   4      961.54      999.91     36.99 o 
   0  14   4      267.74      300.97     25.70 o 
   1  14   4      994.42     1010.91     40.72 o 
   2  14   4       52.79       71.54     24.39 o 
  -1  15   4       95.77       84.57     22.51 o 
   0  15   4       88.42       99.30     22.40 o 
   1  15   4       87.44      111.19     27.15 o 
   1   0   5    23697.18    24249.68    462.92 o 
   2   0   5      740.07      700.45     15.69 o 
   3   0   5      106.68       97.18      6.71 o 
   4   0   5      882.61      863.09     27.52 o 
   5   0   5      126.11      119.83     14.35 o 
   6   0   5      550.77      596.09     75.59 o 
  -6   1   5       16.47       41.57     58.47 o 
  -5   1   5     2231.14     2183.70     76.88 o 
  -4   1   5      497.42      475.77     16.21 o 
  -3   1   5     3714.88     3693.71     86.49 o 
  -2   1   5     3317.65     3416.15     65.35 o 
  -1   1   5     3386.81     3429.98     58.95 o 
   0   1   5       77.42      116.74      3.82 o 
   1   1   5     3775.98     3789.27     70.38 o 
   2   1   5     3015.86     3085.52     59.68 o 
   3   1   5     4207.64     4154.99     81.49 o 
   4   1   5      534.14      509.90     20.37 o 
   5   1   5     2128.12     2042.55     57.78 o 
   6   1   5       38.11       86.64     43.91 o 
  -6   2   5      317.67      278.54     30.82 o 
  -5   2   5      463.81      483.33     35.14 o 
  -4   2   5      415.24      396.82     24.78 o 
  -3   2   5      635.96      581.78     23.01 o 
  -2   2   5      138.13      142.61      9.61 o 
  -1   2   5     8116.55     8732.38    140.94 o 
   0   2   5    13063.21    12744.74    182.15 o 
   1   2   5     7918.36     8539.30    117.06 o 
   2   2   5       96.40       83.90      5.10 o 
   3   2   5      677.28      666.12     17.31 o 
   4   2   5      517.20      509.04     16.27 o 
   5   2   5      506.49      447.69     46.21 o 
   6   2   5      367.33      371.05     44.69 o 
  -6   3   5      334.56      350.97     32.55 o 
  -5   3   5      714.47      683.33     41.98 o 
  -4   3   5     4138.91     3834.08    125.37 o 
  -3   3   5      758.99      747.88     26.77 o 
  -2   3   5     1105.21      989.23     85.74 o 
  -1   3   5     1870.73     2040.89     30.93 o 
   0   3   5      447.98      451.93      8.94 o 
   1   3   5     1630.27     1830.70     29.63 o 
   2   3   5      842.96      825.60     20.35 o 
   3   3   5      679.67      653.71     19.62 o 
   4   3   5     4329.62     4205.81     95.07 o 
   5   3   5      754.39      716.65     52.78 o 
   6   3   5      329.55      316.33     35.34 o 
  -6   4   5       49.97       53.38     26.65 o 
  -5   4   5      645.38      646.12     41.73 o 
  -4   4   5       85.60       89.71     18.93 o 
  -3   4   5      928.65      940.04     41.78 o 
  -2   4   5     5464.73     5567.19    151.76 o 
  -1   4   5     1104.18     1151.94     18.75 o 
   0   4   5    16645.07    16870.57    231.75 o 
   1   4   5      812.48      862.01     16.97 o 
   2   4   5     6307.71     6594.67    122.98 o 
   3   4   5     1048.69     1054.22     33.02 o 
   4   4   5       83.25       65.75     22.73 o 
   5   4   5      486.46      534.77     49.88 o 
   6   4   5       11.43       -3.07     24.11 o 
  -6   5   5      777.51      759.44     51.23 o 
  -5   5   5       10.58       10.34     21.39 o 
  -4   5   5     1925.63     1846.01     71.04 o 
  -3   5   5      740.94      680.51     38.12 o 
  -2   5   5     2177.12     2247.61     60.13 o 
  -1   5   5     3454.17     3623.68     57.15 o 
   0   5   5     1191.46     1253.03     20.70 o 
   1   5   5     2948.23     3140.52     53.65 o 
   2   5   5     2371.83     2396.55     46.51 o 
   3   5   5      965.06      986.78     26.58 o 
   4   5   5     2059.32     2023.80     89.05 o 
   5   5   5       13.64       56.96     28.70 o 
   6   5   5      722.09      612.53     48.13 o 
  -5   6   5      270.36      267.29     32.82 o 
  -4   6   5      457.15      496.75     35.87 o 
  -3   6   5      570.73      599.39     35.83 o 
  -2   6   5     1795.68     1790.22     36.11 o 
  -1   6   5     1290.63     1231.00     25.65 o 
   0   6   5     7235.29     7434.69    104.90 o 
   1   6   5     1222.54     1153.89     22.52 o 
   2   6   5     1766.74     1796.31     31.64 o 
   3   6   5      890.63      892.32     44.98 o 
   4   6   5      380.84      406.60     40.64 o 
   5   6   5      311.64      265.25     39.39 o 
  -5   7   5      554.21      569.16     44.25 o 
  -4   7   5      773.55      702.89     41.81 o 
  -3   7   5     1579.35     1516.61    134.37 o 
  -2   7   5      868.38      834.01     27.57 o 
  -1   7   5      752.10      773.29     18.22 o 
   0   7   5     2835.89     2959.03     49.37 o 
   1   7   5      752.46      764.99     17.34 o 
   2   7   5      756.58      717.04     21.82 o 
   3   7   5     1371.41     1417.36     55.27 o 
   4   7   5      650.29      510.96     60.86 o 
   5   7   5      546.99      610.19     55.47 o 
  -5   8   5      207.82      190.33     32.16 o 
  -4   8   5      239.07      294.44     32.72 o 
  -3   8   5      606.49      680.39     39.30 o 
  -2   8   5     1066.40     1025.32     34.88 o 
  -1   8   5     3824.03     3690.34     74.31 o 
   0   8   5      174.65      171.85      9.06 o 
   1   8   5     3720.76     3630.28     64.68 o 
   2   8   5      940.96      882.68     28.91 o 
   3   8   5      632.34      592.23     46.37 o 
   4   8   5      330.34      393.41     42.48 o 
   5   8   5      152.31      116.52     35.45 o 
  -5   9   5      790.28      694.47     50.44 o 
  -4   9   5       22.13       31.30     18.02 o 
  -3   9   5     1343.23     1229.64     64.10 o 
  -2   9   5      771.34      797.59     32.62 o 
  -1   9   5       78.80       83.83     12.82 o 
   0   9   5     1420.16     1430.20     28.86 o 
   1   9   5       36.16       31.71      8.50 o 
   2   9   5      792.66      816.03     25.70 o 
   3   9   5     1348.31     1382.62     70.11 o 
   4   9   5       41.60       45.33     28.72 o 
  -4  10   5      202.08      215.29     32.18 o 
  -3  10   5      621.86      607.37     41.31 o 
  -2  10   5      154.11      159.40     16.50 o 
  -1  10   5     1527.38     1537.21     35.98 o 
   0  10   5      231.87      230.05     12.30 o 
   1  10   5     1530.05     1496.49     32.38 o 
   2  10   5      205.78      210.17     14.20 o 
   3  10   5      668.05      655.14     52.19 o 
   4  10   5      286.51      276.84     41.73 o 
  -4  11   5      195.34      264.90     34.91 o 
  -3  11   5     1079.58     1023.21     54.27 o 
  -2  11   5      196.90      168.35     14.40 o 
  -1  11   5      157.16      180.86     13.83 o 
   0  11   5      116.30      133.97     13.47 o 
   1  11   5      149.23      178.49     19.88 o 
   2  11   5      183.71      167.54     15.84 o 
   3  11   5     1115.45     1083.65     67.23 o 
   4  11   5      216.66      222.46     42.17 o 
  -4  12   5      140.09      106.10     37.53 o 
  -3  12   5      165.35      182.63     31.64 o 
  -2  12   5      493.42      472.99     30.15 o 
  -1  12   5      770.15      808.72     26.11 o 
   0  12   5      922.55      905.74     28.18 o 
   1  12   5      720.83      727.33     30.25 o 
   2  12   5      476.73      448.25     24.36 o 
   3  12   5      158.63      123.55     36.55 o 
   4  12   5      122.59      117.79     48.65 o 
  -3  13   5      174.95      206.94     33.71 o 
  -2  13   5      226.08      226.97     24.89 o 
  -1  13   5      342.24      354.87     21.06 o 
   0  13   5      295.52      332.70     21.47 o 
   1  13   5      298.10      326.11     21.81 o 
   2  13   5      216.97      231.43     19.10 o 
   3  13   5      214.41      263.34     43.44 o 
  -2  14   5      438.18      422.53     43.69 o 
  -1  14   5       58.48       77.34     18.90 o 
   0  14   5      871.38      841.12     37.54 o 
   1  14   5       39.52       79.14     22.74 o 
   2  14   5      370.89      392.34     25.99 o 
  -1  15   5      174.08      168.93     31.29 o 
   0  15   5        5.16       12.05     20.77 o 
   1  15   5      169.14      203.23     26.79 o 
   0   0   6     1544.53     1817.63     38.85 o 
   1   0   6     1171.03     1343.86     22.26 o 
   2   0   6     6748.11     6906.12    134.39 o 
   3   0   6     1655.79     1625.79     36.64 o 
   4   0   6      891.54      898.87     24.57 o 
   5   0   6      653.61      647.44     32.04 o 
   6   0   6      408.06      320.23     60.56 o 
  -6   1   6      536.07      618.00     53.62 o 
  -5   1   6       62.04       50.81     20.24 o 
  -4   1   6     2381.60     2389.42     57.62 o 
  -3   1   6      876.15      882.84     24.89 o 
  -2   1   6     1350.04     1281.52     29.62 o 
  -1   1   6     2679.09     2529.68     44.19 o 
   0   1   6     3518.41     3387.34     52.01 o 
   1   1   6     2057.03     2018.73     31.87 o 
   2   1   6     1500.42     1438.25     27.76 o 
   3   1   6      914.13      909.05     23.08 o 
   4   1   6     2398.67     2380.91     58.79 o 
   5   1   6       46.07       77.23     20.82 o 
   6   1   6      667.81      717.25     81.57 o 
  -6   2   6      296.21      265.48     39.46 o 
  -5   2   6      695.12      729.22     40.95 o 
  -4   2   6      327.71      360.06     16.87 o 
  -3   2   6     1740.23     1769.23     48.91 o 
  -2   2   6     2276.13     2302.77     50.34 o 
  -1   2   6     3353.10     3318.15     42.71 o 
   0   2   6     1446.65     1584.22     24.70 o 
   1   2   6     3365.90     3328.40     46.45 o 
   2   2   6     2516.69     2551.18     46.55 o 
   3   2   6     1574.86     1650.35     37.70 o 
   4   2   6      258.39      281.31     15.14 o 
   5   2   6      480.46      538.95     36.89 o 
   6   2   6      314.97      330.99     43.78 o 
  -6   3   6      465.36      449.97     39.44 o 
  -5   3   6      666.12      638.88     41.20 o 
  -4   3   6      381.15      411.29     30.40 o 
  -3   3   6     2040.01     1943.17     53.57 o 
  -2   3   6     4164.66     4223.53     97.64 o 
  -1   3   6     3137.97     3201.11     52.86 o 
   0   3   6     1345.87     1258.34     20.48 o 
   1   3   6     3116.54     3198.44     43.49 o 
   2   3   6     3644.87     3761.76     78.82 o 
   3   3   6     1822.11     1750.54     37.29 o 
   4   3   6      539.67      555.83     32.23 o 
   5   3   6      570.12      609.13     50.81 o 
   6   3   6      465.17      476.51     40.27 o 
  -6   4   6      135.28      145.22     30.00 o 
  -5   4   6       93.49      100.09     24.06 o 
  -4   4   6      821.64      871.80     42.35 o 
  -3   4   6      866.37      880.92     39.66 o 
  -2   4   6      700.72      642.25     25.68 o 
  -1   4   6     2575.55     2635.69     37.51 o 
   0   4   6     1419.30     1414.26     22.37 o 
   1   4   6     2171.80     2205.93     39.63 o 
   2   4   6      855.41      847.60     23.35 o 
   3   4   6      886.05      928.76     31.00 o 
   4   4   6      753.86      762.74     39.21 o 
   5   4   6      119.60      156.94     37.57 o 
   6   4   6      232.39      212.66     32.56 o 
  -6   5   6       77.07       87.74     29.18 o 
  -5   5   6     1062.19     1066.17     55.09 o 
  -4   5   6      408.98      443.15     34.02 o 
  -3   5   6     3245.76     3102.37     96.56 o 
  -2   5   6     2510.50     2542.94     57.53 o 
  -1   5   6      622.50      635.59     15.45 o 
   0   5   6     2935.07     2910.23     43.03 o 
   1   5   6      715.81      731.88     14.18 o 
   2   5   6     2571.14     2615.39     54.71 o 
   3   5   6     3282.55     3284.15     82.81 o 
   4   5   6      423.96      491.21     57.88 o 
   5   5   6     1208.47     1174.35     69.20 o 
   6   5   6       98.85      128.89     29.68 o 
  -5   6   6       27.90       23.45     23.49 o 
  -4   6   6     1639.96     1673.30     79.05 o 
  -3   6   6      555.05      528.22     33.95 o 
  -2   6   6     1388.22     1351.77     30.76 o 
  -1   6   6     3689.21     3760.38     61.52 o 
   0   6   6     1159.84     1223.77     21.23 o 
   1   6   6     3778.23     3856.42     61.82 o 
   2   6   6     1595.15     1590.74     27.50 o 
   3   6   6      643.68      599.21     26.91 o 
   4   6   6     1429.29     1413.41    111.50 o 
   5   6   6       31.53       36.18     28.91 o 
  -5   7   6      256.95      263.69     33.95 o 
  -4   7   6      333.33      305.98     30.87 o 
  -3   7   6     1379.22     1357.91     69.17 o 
  -2   7   6      448.19      465.15     19.78 o 
  -1   7   6      657.75      632.45     16.69 o 
   0   7   6     1089.56      994.63     19.06 o 
   1   7   6      584.08      565.77     14.91 o 
   2   7   6      445.23      467.56     17.29 o 
   3   7   6     1469.07     1445.26     99.88 o 
   4   7   6      530.66      514.79     60.76 o 
   5   7   6      359.04      361.06     56.07 o 
  -5   8   6      248.68      224.25     35.14 o 
  -4   8   6      174.63      207.03     29.26 o 
  -3   8   6      884.12      832.84     44.74 o 
  -2   8   6     1396.69     1391.74     53.36 o 
  -1   8   6     1721.51     1736.70     41.20 o 
   0   8   6     2338.31     2250.69     38.00 o 
   1   8   6     1902.54     1835.83     33.53 o 
   2   8   6     1647.69     1642.28     37.64 o 
   3   8   6      905.10      938.73     55.69 o 
   4   8   6       88.12       88.30     30.70 o 
   5   8   6      222.69      165.00     80.82 o 
  -5   9   6      278.15      283.47     36.56 o 
  -4   9   6     1579.80     1624.53     84.07 o 
  -3   9   6      414.83      440.80     34.73 o 
  -2   9   6     1587.60     1642.33     49.86 o 
  -1   9   6      515.23      537.14     22.32 o 
   0   9   6      414.81      371.00     13.15 o 
   1   9   6      771.49      769.49     19.94 o 
   2   9   6     1511.54     1519.76     40.08 o 
   3   9   6      357.49      333.58     38.30 o 
   4   9   6     1469.64     1466.65    117.22 o 
   5   9   6      251.14      289.43     63.00 o 
  -4  10   6       91.10      125.19     28.27 o 
  -3  10   6      509.44      543.60     47.41 o 
  -2  10   6      437.21      441.90     26.10 o 
  -1  10   6     1052.54     1043.49     30.31 o 
   0  10   6     5423.65     5395.82     87.93 o 
   1  10   6     1034.44      968.71     24.91 o 
   2  10   6      243.62      261.21     15.91 o 
   3  10   6      417.51      384.84     42.42 o 
   4  10   6      114.99      102.09     34.34 o 
  -4  11   6      711.64      796.48     50.54 o 
  -3  11   6      731.06      737.99     51.53 o 
  -2  11   6      376.78      353.51     19.03 o 
  -1  11   6     1495.53     1445.80     61.75 o 
   0  11   6      524.44      521.54     21.05 o 
   1  11   6     1318.51     1340.27     39.83 o 
   2  11   6      433.32      403.97     22.31 o 
   3  11   6      723.13      717.10     55.91 o 
   4  11   6      772.43      742.51     61.25 o 
  -4  12   6       44.13       76.05     24.26 o 
  -3  12   6      270.81      280.35     35.37 o 
  -2  12   6      733.23      699.44     26.81 o 
  -1  12   6      158.72      137.74     14.91 o 
   0  12   6      868.22      948.14     32.68 o 
   1  12   6      172.33      176.99     17.89 o 
   2  12   6      690.94      658.98     29.14 o 
   3  12   6      291.80      297.51     42.21 o 
   4  12   6       70.19       64.93     37.39 o 
  -3  13   6      448.75      430.33     41.91 o 
  -2  13   6      346.35      355.74     28.46 o 
  -1  13   6       58.08       91.42     16.15 o 
   0  13   6      103.06      107.58     19.31 o 
   1  13   6       63.17      109.03     17.28 o 
   2  13   6      361.68      369.31     22.94 o 
   3  13   6      514.30      539.42     53.93 o 
  -2  14   6      139.06      173.82     45.47 o 
  -1  14   6     1010.69     1023.44     37.02 o 
   0  14   6       27.12       46.22     20.38 o 
   1  14   6      948.27      945.98     44.25 o 
   2  14   6      131.07      109.38     18.03 o 
  -1  15   6      119.57      142.20     23.98 o 
   0  15   6      382.44      406.16     28.73 o 
   1  15   6      101.38       60.99     23.91 o 
   1   0   7     4872.02     4932.02     65.06 o 
   2   0   7      523.94      534.87     14.36 o 
   3   0   7      995.52      979.35     26.66 o 
   4   0   7     2160.76     2131.20     51.99 o 
   5   0   7       26.22       16.50     19.50 o 
   6   0   7      325.60      391.02     65.54 o 
  -6   1   7      131.11      118.00     33.29 o 
  -5   1   7     1070.48     1151.94     50.09 o 
  -4   1   7      357.67      351.55     16.57 o 
  -3   1   7     2120.75     2175.36     55.53 o 
  -2   1   7     2198.41     2248.79     46.13 o 
  -1   1   7     2785.99     2809.38     38.91 o 
   0   1   7    18628.66    18653.15    277.72 o 
   1   1   7     2713.10     2743.60     37.37 o 
   2   1   7     2582.99     2651.37     47.10 o 
   3   1   7     1636.77     1670.74     41.92 o 
   4   1   7      379.68      358.20     14.69 o 
   5   1   7     1035.82     1014.24     50.40 o 
   6   1   7      111.51      136.73     48.99 o 
  -6   2   7      378.65      351.25     43.31 o 
  -5   2   7      488.09      528.00     36.69 o 
  -4   2   7     1603.88     1619.10     60.91 o 
  -3   2   7     1667.72     1691.73     41.70 o 
  -2   2   7     1268.29     1252.26     25.90 o 
  -1   2   7     5118.84     4850.73     61.21 o 
   0   2   7     2043.85     1965.76     30.26 o 
   1   2   7     4493.16     4282.67     63.26 o 
   2   2   7     1252.52     1205.34     25.47 o 
   3   2   7     1536.07     1572.50     36.42 o 
   4   2   7     1706.34     1678.21     44.42 o 
   5   2   7      545.42      565.10     38.27 o 
   6   2   7      497.34      364.51     64.30 o 
  -6   3   7      229.38      272.68     43.41 o 
  -5   3   7      598.73      637.40     41.37 o 
  -4   3   7     2191.21     2134.80     75.95 o 
  -3   3   7      380.57      379.56     19.02 o 
  -2   3   7      252.43      227.14     12.98 o 
  -1   3   7     7961.30     8331.52    127.21 o 
   0   3   7     2384.32     2520.25     38.43 o 
   1   3   7     8039.19     8462.96    115.22 o 
   2   3   7      384.44      355.31     29.15 o 
   3   3   7      350.59      352.65     13.65 o 
   4   3   7     2316.67     2230.34     76.64 o 
   5   3   7      569.85      608.43     50.64 o 
   6   3   7      296.92      283.43     34.21 o 
  -6   4   7       98.50      146.68     30.27 o 
  -5   4   7     1346.56     1281.53     56.60 o 
  -4   4   7      463.67      515.28     34.49 o 
  -3   4   7     2357.81     2373.88     84.75 o 
  -2   4   7     3438.43     3448.36     76.76 o 
  -1   4   7      782.34      805.37     17.81 o 
   0   4   7     4092.03     3985.08     57.06 o 
   1   4   7     1077.93     1109.65     17.68 o 
   2   4   7     3179.85     3217.31     67.64 o 
   3   4   7     2606.66     2743.11     52.72 o 
   4   4   7      427.49      454.94     31.34 o 
   5   4   7     1023.68      921.94     64.69 o 
   6   4   7      123.79      160.62     30.49 o 
  -6   5   7      526.39      558.93     46.44 o 
  -5   5   7       16.99       34.24     22.83 o 
  -4   5   7     1457.30     1513.22     58.63 o 
  -3   5   7      441.27      466.17     35.17 o 
  -2   5   7     1910.83     1937.82     36.58 o 
  -1   5   7     3259.11     3194.78     51.79 o 
   0   5   7       17.77        5.29      3.70 o 
   1   5   7     3162.94     3185.21     49.49 o 
   2   5   7     1880.52     1897.66     42.58 o 
   3   5   7      279.90      297.01     17.53 o 
   4   5   7     1037.12     1088.67     95.53 o 
   5   5   7       17.19       16.24     27.19 o 
   6   5   7      552.10      574.02     46.41 o 
  -5   6   7      774.91      811.12     49.90 o 
  -4   6   7      361.19      402.74     33.33 o 
  -3   6   7     1402.91     1302.78     52.69 o 
  -2   6   7     1350.31     1290.80     32.19 o 
  -1   6   7      660.46      670.49     16.19 o 
   0   6   7     4753.68     4731.39     68.39 o 
   1   6   7      583.15      595.81     14.02 o 
   2   6   7     1419.81     1402.51     27.20 o 
   3   6   7     1202.19     1181.46     40.82 o 
   4   6   7      326.56      311.40     41.88 o 
   5   6   7      854.33      830.05    115.20 o 
  -5   7   7      459.21      506.67     42.46 o 
  -4   7   7     1069.17     1044.62     92.83 o 
  -3   7   7     2376.87     2394.45    103.48 o 
  -2   7   7      683.83      699.02     27.70 o 
  -1   7   7      982.85      940.13     23.33 o 
   0   7   7     2983.83     2970.81     45.33 o 
   1   7   7      975.75      950.71     20.16 o 
   2   7   7      642.16      648.48     20.78 o 
   3   7   7     2528.25     2406.70    100.90 o 
   4   7   7     1055.64     1049.23     87.31 o 
   5   7   7      401.78      394.87     47.47 o 
  -5   8   7       98.66       97.77     29.89 o 
  -4   8   7     1180.62     1210.51     58.11 o 
  -3   8   7      123.21      138.55     23.28 o 
  -2   8   7      263.52      214.43     42.88 o 
  -1   8   7     2202.65     2140.47     47.85 o 
   0   8   7      810.62      768.37     17.21 o 
   1   8   7     2196.32     2126.88     40.29 o 
   2   8   7      132.66      118.07     12.44 o 
   3   8   7      184.76      193.38     30.17 o 
   4   8   7     1148.51     1200.46     98.08 o 
   5   8   7      104.92       40.05     48.72 o 
  -5   9   7      255.55      262.64     91.48 o 
  -4   9   7       40.05       58.94     31.07 o 
  -3   9   7     1186.87     1205.95     53.09 o 
  -2   9   7     1274.53     1276.48     42.04 o 
  -1   9   7       27.80       25.11      7.48 o 
   0   9   7     1809.54     1845.54     35.08 o 
   1   9   7       87.66       71.25      9.27 o 
   2   9   7     1184.24     1123.80     32.78 o 
   3   9   7     1046.40      925.28     60.86 o 
   4   9   7       65.21       95.33     31.50 o 
   5   9   7      354.87      310.88     95.21 o 
  -4  10   7      167.79      165.58     30.40 o 
  -3  10   7      477.19      455.79     37.56 o 
  -2  10   7      387.15      439.16     30.16 o 
  -1  10   7     1828.98     1754.19     44.98 o 
   0  10   7      264.33      270.86     13.81 o 
   1  10   7     2048.33     2026.87     39.07 o 
   2  10   7      493.81      516.08     21.69 o 
   3  10   7      442.86      424.34     43.80 o 
   4  10   7      209.44      249.70     41.48 o 
  -4  11   7       22.42       65.34     28.32 o 
  -3  11   7     1090.50     1065.81     55.48 o 
  -2  11   7      550.58      527.40     23.00 o 
  -1  11   7       56.63       54.92     12.04 o 
   0  11   7      267.87      284.41     16.38 o 
   1  11   7      120.88      110.26     12.87 o 
   2  11   7      635.46      622.45     26.66 o 
   3  11   7     1005.72     1065.01     67.10 o 
   4  11   7       39.90       88.57     35.09 o 
  -3  12   7      205.67      246.15     34.30 o 
  -2  12   7      350.29      418.40     28.41 o 
  -1  12   7      250.37      279.42     19.04 o 
   0  12   7     3154.85     3163.09     73.56 o 
   1  12   7      303.86      321.05     22.72 o 
   2  12   7      389.57      379.34     22.70 o 
   3  12   7      152.53      203.65     39.01 o 
  -3  13   7       96.55      115.05     31.41 o 
  -2  13   7      415.33      404.40     30.15 o 
  -1  13   7      501.52      518.50     25.00 o 
   0  13   7       18.55        7.15     17.40 o 
   1  13   7      524.31      535.37     29.47 o 
   2  13   7      382.67      357.83     25.68 o 
   3  13   7      139.68      156.55     48.91 o 
  -2  14   7      285.56      268.08     43.83 o 
  -1  14   7       91.43       73.55     17.40 o 
   0  14   7      292.36      349.42     26.38 o 
   1  14   7       92.98       73.74     22.52 o 
   2  14   7      292.95      256.07     21.90 o 
  -1  15   7      340.68      328.82     31.56 o 
   0  15   7       43.30       38.87     21.05 o 
   1  15   7      263.36      282.58     28.90 o 
   0   0   8    11384.03    11668.63    236.18 o 
   1   0   8      220.30      237.75      5.39 o 
   2   0   8     1141.34     1076.31     24.78 o 
   3   0   8     3620.36     3474.10     78.46 o 
   4   0   8        1.29        7.59      7.03 o 
   5   0   8      562.10      603.86     68.70 o 
   6   0   8      136.05      133.99     48.69 o 
  -6   1   8      519.76      505.05     65.61 o 
  -5   1   8      212.57      256.40     38.07 o 
  -4   1   8     1951.29     1883.52     66.48 o 
  -3   1   8     1217.82     1192.66     31.26 o 
  -2   1   8     2673.12     2821.17     54.18 o 
  -1   1   8     1611.20     1563.16     21.98 o 
   0   1   8      230.08      277.29      7.07 o 
   1   1   8     1543.31     1510.96     21.54 o 
   2   1   8     2837.06     2926.38     58.45 o 
   3   1   8     1110.26     1114.22     27.90 o 
   4   1   8     1929.07     1890.65     48.84 o 
   5   1   8      221.88      272.67     64.98 o 
   6   1   8      424.68      433.36     68.78 o 
  -6   2   8      244.92      279.03     60.80 o 
  -5   2   8      406.81      432.70     35.79 o 
  -4   2   8      228.67      246.00     23.08 o 
  -3   2   8      974.93      987.29     29.27 o 
  -2   2   8     6382.55     6543.89    130.61 o 
  -1   2   8     1541.18     1597.17     23.68 o 
   0   2   8     2318.53     2578.99     39.11 o 
   1   2   8     1470.13     1504.79     22.90 o 
   2   2   8     6546.71     6731.66    121.28 o 
   3   2   8     1153.33     1163.31     27.70 o 
   4   2   8      135.82      150.09     20.99 o 
   5   2   8      277.21      321.76     30.61 o 
   6   2   8      235.81      151.55     51.99 o 
  -6   3   8      259.58      269.54     51.58 o 
  -5   3   8      966.75      956.34     57.91 o 
  -4   3   8      623.65      625.23     37.10 o 
  -3   3   8     1608.96     1513.77     39.77 o 
  -2   3   8     2134.08     2140.73     46.84 o 
  -1   3   8     6740.95     7040.95     98.37 o 
   0   3   8      494.18      532.22     10.95 o 
   1   3   8     6750.32     7101.51    102.89 o 
   2   3   8     2322.83     2295.35     52.14 o 
   3   3   8     1564.94     1492.60     34.87 o 
   4   3   8      754.93      749.44     37.60 o 
   5   3   8      681.99      661.83     53.50 o 
   6   3   8      268.65      227.09     32.47 o 
  -6   4   8      431.68      435.70     40.53 o 
  -5   4   8      142.12      165.06     27.42 o 
  -4   4   8     1100.92     1122.56     51.51 o 
  -3   4   8     1106.16     1107.03     49.60 o 
  -2   4   8     2517.40     2538.56     56.71 o 
  -1   4   8     8073.76     8550.56    117.90 o 
   0   4   8       15.53       22.13      3.68 o 
   1   4   8     7323.78     7756.97    119.79 o 
   2   4   8     2224.83     2268.76     50.26 o 
   3   4   8     1361.19     1392.91     32.69 o 
   4   4   8     1238.14     1283.98     51.47 o 
   5   4   8      175.71      173.10     33.92 o 
   6   4   8      497.25      487.74     42.83 o 
  -5   5   8      876.66      840.22     50.08 o 
  -4   5   8      408.85      374.05     31.87 o 
  -3   5   8     1697.59     1684.24     62.21 o 
  -2   5   8      604.68      552.70     14.20 o 
  -1   5   8      133.04      123.27      6.91 o 
   0   5   8     5141.82     5057.49     69.52 o 
   1   5   8      156.41      147.81      6.65 o 
   2   5   8      621.34      577.53     18.64 o 
   3   5   8     2144.46     2123.15     57.40 o 
   4   5   8      472.00      484.16     61.99 o 
   5   5   8      955.67      937.41     60.99 o 
  -5   6   8       82.36      101.09     27.49 o 
  -4   6   8      966.28      934.81     48.62 o 
  -3   6   8      935.86      967.40     45.46 o 
  -2   6   8      683.86      668.76     20.22 o 
  -1   6   8     1854.94     1792.40     39.96 o 
   0   6   8      289.98      260.88      8.83 o 
   1   6   8     1645.81     1630.57     29.04 o 
   2   6   8      628.76      614.27     18.05 o 
   3   6   8      973.78     1002.46     36.68 o 
   4   6   8      996.17      958.41     58.66 o 
   5   6   8       55.96       64.92     31.17 o 
  -5   7   8      690.07      755.95     49.00 o 
  -4   7   8      411.04      461.02     45.36 o 
  -3   7   8      946.90      888.44     44.28 o 
  -2   7   8     1251.57     1223.42     37.96 o 
  -1   7   8      616.23      587.38     15.57 o 
   0   7   8     1687.02     1646.43     27.91 o 
   1   7   8      535.12      546.39     14.12 o 
   2   7   8     1092.56     1045.36     28.59 o 
   3   7   8      953.85      905.75     53.55 o 
   4   7   8      323.62      355.80     42.57 o 
   5   7   8      680.44      622.00     70.97 o 
  -5   8   8      325.11      344.14     39.01 o 
  -4   8   8      807.22      777.66     47.83 o 
  -3   8   8      849.26      836.85     44.46 o 
  -2   8   8      833.46      799.26     31.53 o 
  -1   8   8      941.60      915.06     26.55 o 
   0   8   8     1932.31     1929.32     32.37 o 
   1   8   8      880.34      867.45     21.77 o 
   2   8   8      769.19      762.56     22.30 o 
   3   8   8      895.12      902.13     54.46 o 
   4   8   8      827.76      808.25     60.69 o 
   5   8   8      286.06      342.77     47.42 o 
  -5   9   8       30.36       96.46     49.84 o 
  -4   9   8      743.29      708.06     48.10 o 
  -3   9   8      416.64      445.50     35.51 o 
  -2   9   8      829.82      860.25     37.96 o 
  -1   9   8     1314.89     1275.27     36.01 o 
   0   9   8      351.96      373.19     13.95 o 
   1   9   8     1604.77     1538.54     31.06 o 
   2   9   8      805.51      798.11     25.95 o 
   3   9   8      371.04      369.29     40.49 o 
   4   9   8      904.26      873.22     59.36 o 
   5   9   8       21.31       41.11     38.69 o 
  -4  10   8       52.53       74.94     27.03 o 
  -3  10   8      575.00      589.21     42.26 o 
  -2  10   8      312.19      277.15     22.68 o 
  -1  10   8      360.29      328.77     18.04 o 
   0  10   8     1999.19     2151.85     45.77 o 
   1  10   8      319.84      292.06     15.18 o 
   2  10   8      378.07      372.64     18.32 o 
   3  10   8      518.36      543.68     48.68 o 
   4  10   8       39.58       10.22     31.18 o 
  -4  11   8      356.18      402.28     41.05 o 
  -3  11   8      697.45      689.38     56.29 o 
  -2  11   8      247.41      272.10     23.60 o 
  -1  11   8     1120.85     1132.45     29.69 o 
   0  11   8      126.29      145.53     16.00 o 
   1  11   8      955.73      974.21     33.84 o 
   2  11   8      268.76      282.11     18.97 o 
   3  11   8      709.68      667.36    108.41 o 
   4  11   8      449.43      448.49     50.29 o 
  -3  12   8      277.24      343.88     38.44 o 
  -2  12   8      431.88      417.15     28.88 o 
  -1  12   8      300.08      320.99     19.89 o 
   0  12   8      689.37      755.71     29.70 o 
   1  12   8      345.36      332.59     24.18 o 
   2  12   8      425.58      419.39     23.69 o 
   3  12   8      305.93      388.38     46.98 o 
  -3  13   8       67.31       86.65     36.50 o 
  -2  13   8      533.45      520.33     47.47 o 
  -1  13   8      396.15      446.25     22.97 o 
   0  13   8     1006.90     1053.42     39.43 o 
   1  13   8      363.52      349.92     28.29 o 
   2  13   8      487.73      457.24     25.61 o 
   3  13   8      116.50      148.20     39.06 o 
  -2  14   8      222.50      217.49     30.64 o 
  -1  14   8      437.05      412.91     23.66 o 
   0  14   8        2.49       24.51     19.43 o 
   1  14   8      500.14      475.85     31.90 o 
   2  14   8      215.93      188.57     20.33 o 
  -1  15   8       84.12       91.36     22.90 o 
   0  15   8      629.26      701.24     36.08 o 
   1  15   8      106.93      115.02     24.82 o 
   1   0   9     1556.40     1522.68     21.92 o 
   2   0   9     1548.35     1631.53     35.61 o 
   3   0   9      736.44      786.55     23.44 o 
   4   0   9     1496.02     1397.29     52.55 o 
   5   0   9       65.86       54.09     38.21 o 
   6   0   9      474.83      512.30     51.15 o 
  -6   1   9       65.65       41.62     58.64 o 
  -5   1   9      463.04      517.20     46.27 o 
  -4   1   9      562.36      619.72     33.72 o 
  -3   1   9     1840.34     1808.84     46.34 o 
  -2   1   9     3785.48     3791.87     77.32 o 
  -1   1   9     1257.69     1302.51     18.69 o 
   0   1   9    18618.43    18293.37    260.87 o 
   1   1   9     1177.01     1199.57     20.30 o 
   2   1   9     3919.96     3887.57     77.42 o 
   3   1   9     2162.72     2133.88     49.19 o 
   4   1   9      576.72      580.62     30.85 o 
   5   1   9      497.70      538.49     46.11 o 
   6   1   9       99.15      126.36     50.03 o 
  -6   2   9      341.51      351.65     66.64 o 
  -5   2   9      643.74      633.87     40.54 o 
  -4   2   9     2034.39     2060.47     72.93 o 
  -3   2   9      652.67      636.18     22.02 o 
  -2   2   9     2889.92     2841.60     53.77 o 
  -1   2   9     1657.06     1573.44     24.98 o 
   0   2   9      201.89      245.15      7.25 o 
   1   2   9     1788.48     1720.06     27.44 o 
   2   2   9     2746.53     2719.29     57.77 o 
   3   2   9      761.34      726.41     20.26 o 
   4   2   9     2070.46     2086.93     89.99 o 
   5   2   9      796.47      828.58     53.79 o 
   6   2   9      362.15      296.79     62.65 o 
  -6   3   9      253.26      233.47     61.15 o 
  -5   3   9      433.26      430.91     34.93 o 
  -4   3   9      712.91      684.93     46.36 o 
  -3   3   9      715.59      754.48     25.20 o 
  -2   3   9      443.40      456.03     18.64 o 
  -1   3   9     4290.98     4068.49     52.46 o 
   0   3   9     1365.97     1245.02     22.17 o 
   1   3   9     3778.89     3514.15     60.72 o 
   2   3   9      857.15      839.44     25.85 o 
   3   3   9      786.91      807.42     21.96 o 
   4   3   9      730.43      753.49     38.81 o 
   5   3   9      339.63      360.92     42.50 o 
   6   3   9      352.92      336.93     65.65 o 
  -6   4   9       89.79      140.49     38.84 o 
  -5   4   9     1323.77     1258.52     58.14 o 
  -4   4   9      508.62      564.14     37.12 o 
  -3   4   9     2452.27     2424.99     81.53 o 
  -2   4   9     1823.34     1819.19     33.71 o 
  -1   4   9     1229.43     1200.99     21.60 o 
   0   4   9     1291.57     1275.53     21.86 o 
   1   4   9     1277.13     1239.10     21.52 o 
   2   4   9     1438.60     1465.12     36.54 o 
   3   4   9     2568.14     2455.56     60.49 o 
   4   4   9      473.85      572.89     34.58 o 
   5   4   9     1114.71     1117.58     69.41 o 
   6   4   9      131.73      177.96     41.51 o 
  -5   5   9       33.94       72.06     25.06 o 
  -4   5   9      852.17      890.79     56.02 o 
  -3   5   9      585.29      593.48     24.50 o 
  -2   5   9     2030.65     2056.06     39.26 o 
  -1   5   9     5365.83     5357.26     87.65 o 
   0   5   9      269.87      299.66      9.36 o 
   1   5   9     5800.18     5801.36     84.22 o 
   2   5   9     1855.23     1921.10     39.64 o 
   3   5   9      454.61      468.10     25.05 o 
   4   5   9      580.64      525.38     62.18 o 
   5   5   9       27.35        4.19     28.59 o 
  -5   6   9      788.84      850.34     50.75 o 
  -4   6   9      297.79      322.34     32.06 o 
  -3   6   9     1684.85     1801.33     67.18 o 
  -2   6   9     1505.80     1454.15     39.36 o 
  -1   6   9      555.71      592.49     15.12 o 
   0   6   9      688.45      737.85     14.73 o 
   1   6   9      515.26      523.65     12.67 o 
   2   6   9     1565.88     1577.18     35.55 o 
   3   6   9     1676.88     1737.94     54.19 o 
   4   6   9      236.81      269.41     36.11 o 
   5   6   9      762.35      735.36     59.94 o 
  -5   7   9       58.37       67.83     27.78 o 
  -4   7   9      304.48      284.42     48.16 o 
  -3   7   9      464.52      465.30     33.75 o 
  -2   7   9     1395.82     1354.26     43.47 o 
  -1   7   9     2384.47     2330.01     48.45 o 
   0   7   9     1462.77     1497.96     25.97 o 
   1   7   9     2623.62     2566.67     42.81 o 
   2   7   9     1412.05     1369.12     33.62 o 
   3   7   9      435.54      401.47     37.89 o 
   4   7   9      327.58      357.17     40.73 o 
   5   7   9       87.41       38.80     18.53 o 
  -5   8   9      117.67      146.80     31.42 o 
  -4   8   9      471.54      517.80     42.16 o 
  -3   8   9      813.07      758.98     42.20 o 
  -2   8   9      665.82      685.15     29.79 o 
  -1   8   9      674.70      701.80     24.45 o 
   0   8   9     1420.35     1376.96     25.17 o 
   1   8   9      816.68      825.08     20.63 o 
   2   8   9      658.57      687.41     21.23 o 
   3   8   9      660.35      616.45     48.82 o 
   4   8   9      586.92      608.86     51.64 o 
   5   8   9      144.76      195.78     42.59 o 
  -5   9   9      712.58      695.91     64.02 o 
  -4   9   9      128.62      146.55     29.56 o 
  -3   9   9      560.47      573.83     39.75 o 
  -2   9   9     1751.53     1728.91     61.39 o 
  -1   9   9      145.61      117.50     13.11 o 
   0   9   9     2006.59     2188.49     42.00 o 
   1   9   9      195.66      180.94     11.50 o 
   2   9   9     1770.29     1780.23     45.05 o 
   3   9   9      542.11      557.41     47.54 o 
   4   9   9      108.75      132.99     42.52 o 
   5   9   9      672.95      729.29     63.58 o 
  -4  10   9      881.54      848.41     52.04 o 
  -3  10   9      531.71      504.46     39.89 o 
  -2  10   9      636.79      634.08     32.54 o 
  -1  10   9      641.85      639.06     24.94 o 
   0  10   9        3.75       11.84     10.79 o 
   1  10   9      662.56      651.97     21.63 o 
   2  10   9      590.65      588.85     23.61 o 
   3  10   9      514.89      514.07     47.23 o 
   4  10   9      752.32      682.39     60.29 o 
  -4  11   9        7.92        0.04     31.29 o 
  -3  11   9      403.48      438.25     44.64 o 
  -2  11   9      874.36      884.43     38.47 o 
  -1  11   9      538.37      525.42     22.16 o 
   0  11   9      272.48      269.40     18.66 o 
   1  11   9      529.70      498.94     21.81 o 
   2  11   9      893.17      892.39     32.87 o 
   3  11   9      355.97      294.51     41.13 o 
   4  11   9        0.50       42.45     39.84 o 
  -3  12   9      190.12      193.15     32.59 o 
  -2  12   9      452.06      468.22     30.02 o 
  -1  12   9      833.72      837.99     29.73 o 
   0  12   9      110.96      111.10     16.75 o 
   1  12   9      819.69      833.72     38.48 o 
   2  12   9      453.58      459.51     24.62 o 
   3  12   9      171.85      198.71     39.16 o 
  -3  13   9      200.51      244.51     35.67 o 
  -2  13   9      383.74      337.65     31.11 o 
  -1  13   9      306.61      317.28     20.95 o 
   0  13   9      268.89      269.55     23.33 o 
   1  13   9      310.52      291.70     26.50 o 
   2  13   9      402.60      358.95     23.33 o 
   3  13   9      172.20      208.14     41.49 o 
  -2  14   9      330.67      347.55     33.86 o 
  -1  14   9        5.90       11.01     16.58 o 
   0  14   9      573.27      603.66     32.04 o 
   1  14   9        9.56       24.10     21.44 o 
   2  14   9      351.93      340.18     44.82 o 
   0  15   9       13.70       24.78     21.03 o 
   0   0  10    20161.94    19934.88    402.13 o 
   1   0  10      533.36      507.56      9.36 o 
   2   0  10      678.03      662.69     19.97 o 
   3   0  10     1613.53     1635.68     41.25 o 
   4   0  10      266.37      325.80     24.59 o 
   5   0  10     2039.50     2086.31    136.78 o 
   6   0  10        4.55       23.63     28.49 o 
  -6   1  10      138.43      180.93     70.42 o 
  -5   1  10       75.08       78.53     27.47 o 
  -4   1  10     1797.40     1859.56     63.70 o 
  -3   1  10      974.87      974.21     28.04 o 
  -2   1  10      315.43      332.43     11.31 o 
  -1   1  10     4601.43     4616.37     63.53 o 
   0   1  10     4295.66     4219.50     62.54 o 
   1   1  10     4312.30     4366.78     66.23 o 
   2   1  10      396.48      410.05     14.22 o 
   3   1  10      969.60      924.25     26.52 o 
   4   1  10     1640.07     1548.84     74.47 o 
   5   1  10       83.29      114.85     40.70 o 
   6   1  10      120.12      128.82     51.00 o 
  -6   2  10      587.23      616.05     82.53 o 
  -5   2  10      739.00      688.16     42.25 o 
  -4   2  10      620.61      653.54     35.31 o 
  -3   2  10     1853.24     1825.57     49.03 o 
  -2   2  10     2549.31     2600.80     49.67 o 
  -1   2  10     3815.41     3840.64     49.94 o 
   0   2  10     1188.98     1028.44     17.84 o 
   1   2  10     3239.78     3354.06     60.82 o 
   2   2  10     2364.11     2422.20     57.29 o 
   3   2  10     2211.37     2189.27     46.13 o 
   4   2  10      414.01      422.95     39.64 o 
   5   2  10      763.29      765.30     53.52 o 
   6   2  10      569.23      569.93     80.31 o 
  -6   3  10       44.23       46.00     49.45 o 
  -5   3  10      842.22      800.99     45.38 o 
  -4   3  10      415.55      446.66     32.03 o 
  -3   3  10     1343.72     1318.16     36.80 o 
  -2   3  10     2704.78     2623.64     55.74 o 
  -1   3  10     4521.07     4721.85     67.54 o 
   0   3  10     4313.80     4396.51     68.96 o 
   1   3  10     4613.92     4768.58     85.21 o 
   2   3  10     2594.56     2558.04     54.00 o 
   3   3  10     1362.74     1340.59     41.14 o 
   4   3  10      377.48      416.93     30.84 o 
   5   3  10      742.64      683.03     57.14 o 
   6   3  10       86.34      169.71     53.42 o 
  -6   4  10      620.39      653.16     62.83 o 
  -5   4  10       30.48       54.68     23.33 o 
  -4   4  10     2092.42     2185.34     81.12 o 
  -3   4  10      672.03      669.04     27.34 o 
  -2   4  10      729.38      752.97     14.94 o 
  -1   4  10     2302.96     2308.88     39.41 o 
   0   4  10      528.95      640.55     13.49 o 
   1   4  10     2413.51     2417.14     37.96 o 
   2   4  10      536.35      554.36     17.19 o 
   3   4  10      844.03      776.61     78.87 o 
   4   4  10     2291.27     2373.85     98.70 o 
   5   4  10       47.03       53.46     28.35 o 
   6   4  10      656.86      689.66     86.43 o 
  -5   5  10      656.08      683.32     46.27 o 
  -4   5  10      173.91      145.85     24.07 o 
  -3   5  10      802.95      806.32     41.42 o 
  -2   5  10     2962.47     2846.39     58.94 o 
  -1   5  10        8.25        6.14      4.77 o 
   0   5  10     4404.55     4402.04     66.53 o 
   1   5  10        3.05        2.68      4.12 o 
   2   5  10     2893.19     2798.99     54.17 o 
   3   5  10     1001.39      939.06     34.73 o 
   4   5  10      225.51      214.30     31.98 o 
   5   5  10      682.51      671.85     57.41 o 
  -5   6  10      270.11      342.44     36.49 o 
  -4   6  10     1547.34     1451.38     62.82 o 
  -3   6  10      689.28      691.26     39.12 o 
  -2   6  10     1024.84      962.48     45.40 o 
  -1   6  10     1569.48     1497.37     28.66 o 
   0   6  10      852.97      821.01     17.32 o 
   1   6  10     1628.16     1533.00     25.58 o 
   2   6  10     1099.50     1099.13     27.40 o 
   3   6  10      711.41      718.23     31.01 o 
   4   6  10     1787.18     1476.98    330.55 o 
   5   6  10      276.59      221.54     88.77 o 
  -5   7  10      204.99      203.27     32.37 o 
  -4   7  10      430.44      502.63     39.64 o 
  -3   7  10      250.60      321.38     29.81 o 
  -2   7  10     1214.20     1207.11     39.86 o 
  -1   7  10     2489.74     2436.89     48.68 o 
   0   7  10     1787.57     1734.71     30.45 o 
   1   7  10     2376.81     2390.11     41.86 o 
   2   7  10     1265.11     1173.55     27.00 o 
   3   7  10      303.84      370.83     52.69 o 
   4   7  10      481.03      486.14     46.74 o 
   5   7  10      155.39      201.87     51.94 o 
  -5   8  10      946.40      947.99     56.57 o 
  -4   8  10       81.08      106.74     27.12 o 
  -3   8  10      759.90      715.67     72.69 o 
  -2   8  10     1312.74     1263.61     42.72 o 
  -1   8  10      719.27      715.20     22.73 o 
   0   8  10      888.46      939.71     19.55 o 
   1   8  10      533.42      514.33     17.51 o 
   2   8  10     1247.67     1262.95     31.65 o 
   3   8  10      773.49      818.51     52.08 o 
   4   8  10      149.26      164.71     39.03 o 
   5   8  10      913.02      864.77     92.84 o 
  -5   9  10       76.09       67.97     29.61 o 
  -4   9  10      127.18      113.37     28.54 o 
  -3   9  10      466.80      483.34     37.52 o 
  -2   9  10      715.64      751.73     31.52 o 
  -1   9  10     1468.76     1460.37     38.97 o 
   0   9  10        1.62        4.64      8.19 o 
   1   9  10     1616.14     1617.23     32.86 o 
   2   9  10      577.80      586.31     23.24 o 
   3   9  10      377.64      396.62     41.91 o 
   4   9  10      131.75      151.75     55.38 o 
   5   9  10       62.98       56.16     36.21 o 
  -4  10  10       14.38       25.42     42.77 o 
  -3  10  10      490.96      509.09     40.30 o 
  -2  10  10      376.26      369.08     28.10 o 
  -1  10  10      862.21      871.93     29.06 o 
   0  10  10      878.53      871.88     29.67 o 
   1  10  10      907.70      911.36     25.56 o 
   2  10  10      429.90      456.22     22.84 o 
   3  10  10      675.67      721.57     52.39 o 
   4  10  10       24.69       56.20     33.95 o 
  -4  11  10      123.49       83.76     30.52 o 
  -3  11  10      516.40      507.38     42.08 o 
  -2  11  10      756.52      734.80     35.65 o 
  -1  11  10     1798.77     1816.78     40.66 o 
   0  11  10      116.94      126.12     15.94 o 
   1  11  10     1615.16     1644.00     45.60 o 
   2  11  10      793.81      756.47     30.22 o 
   3  11  10      549.44      541.06     49.60 o 
   4  11  10      102.29      133.93     39.83 o 
  -3  12  10      290.38      336.65     94.64 o 
  -2  12  10      452.15      503.10     31.38 o 
  -1  12  10      452.78      457.48     22.70 o 
   0  12  10       47.75       52.63     15.72 o 
   1  12  10      476.14      494.50     31.08 o 
   2  12  10      407.04      444.97     24.87 o 
   3  12  10      199.23      240.02     59.84 o 
  -3  13  10      195.03      153.60     36.85 o 
  -2  13  10      603.54      569.62     34.90 o 
  -1  13  10       49.57       46.26     18.86 o 
   0  13  10      713.79      823.86     57.27 o 
   1  13  10      109.06      115.28     22.25 o 
   2  13  10      657.13      640.47     29.91 o 
   3  13  10      134.30       92.48     37.21 o 
  -2  14  10      244.72      176.11     29.31 o 
  -1  14  10      318.88      310.53     26.60 o 
   0  14  10       26.72       13.01     19.50 o 
   1  14  10      203.00      202.10     26.38 o 
   2  14  10      327.57      342.55     45.18 o 
   0  15  10      499.87      519.00     38.67 o 
   1   0  11     1053.89     1089.08     20.91 o 
   2   0  11     3028.50     2943.06     56.31 o 
   3   0  11      293.61      289.39     14.33 o 
   4   0  11     1492.34     1611.02     58.89 o 
   5   0  11       27.04       68.89     40.20 o 
   6   0  11     1342.34     1367.21     80.17 o 
  -6   1  11      168.69      212.73     54.99 o 
  -5   1  11      144.70      175.88     32.48 o 
  -4   1  11      342.40      341.48     26.25 o 
  -3   1  11     1666.05     1651.32     43.39 o 
  -2   1  11     3795.69     3695.58     69.03 o 
  -1   1  11      176.90      164.56      6.12 o 
   0   1  11     3222.75     3245.62     49.11 o 
   1   1  11      107.63      104.64      5.51 o 
   2   1  11     3687.82     3595.53     74.09 o 
   3   1  11     1838.75     1813.68     44.13 o 
   4   1  11      239.63      263.40     29.07 o 
   5   1  11      105.12      135.24     43.77 o 
   6   1  11      112.82       48.38     45.17 o 
  -6   2  11      303.50      452.02     74.47 o 
  -5   2  11      535.47      523.22     49.22 o 
  -4   2  11     1720.09     1803.09     65.22 o 
  -3   2  11      724.73      694.79     23.71 o 
  -2   2  11     2480.88     2469.83     52.24 o 
  -1   2  11      714.49      837.73     15.50 o 
   0   2  11       14.91       14.47      3.42 o 
   1   2  11      786.60      927.63     18.55 o 
   2   2  11     2443.06     2472.11     47.23 o 
   3   2  11      735.89      677.73     21.80 o 
   4   2  11     1375.60     1374.54    102.06 o 
   5   2  11      681.84      718.82     52.08 o 
   6   2  11      264.38      367.49     66.89 o 
  -6   3  11      179.79      179.16     59.91 o 
  -5   3  11      126.62      129.50     25.40 o 
  -4   3  11      426.02      441.98     37.67 o 
  -3   3  11     1915.07     1947.87     48.64 o 
  -2   3  11      685.60      685.75     16.55 o 
  -1   3  11     2971.39     2961.15     46.25 o 
   0   3  11     4380.28     4306.33     64.61 o 
   1   3  11     3494.04     3496.45     59.38 o 
   2   3  11      634.29      624.57     19.83 o 
   3   3  11     1902.16     1892.34     65.47 o 
   4   3  11      401.60      451.74     32.46 o 
   5   3  11      120.42      108.41     42.50 o 
   6   3  11      242.80      200.99     57.39 o 
  -5   4  11     1476.46     1439.81     64.24 o 
  -4   4  11      297.05      315.20     29.92 o 
  -3   4  11     1854.43     1881.01     55.16 o 
  -2   4  11      453.58      439.16     11.26 o 
  -1   4  11     1503.80     1473.36     26.45 o 
   0   4  11       61.95       76.52      5.36 o 
   1   4  11     1491.27     1435.51     27.78 o 
   2   4  11      388.75      387.00     14.07 o 
   3   4  11     1953.11     1953.72     66.04 o 
   4   4  11      325.82      337.19     28.74 o 
   5   4  11     1453.95     1439.94     78.78 o 
  -5   5  11       48.20       74.49     28.84 o 
  -4   5  11      432.89      478.08     36.05 o 
  -3   5  11     1010.83      988.10     44.55 o 
  -2   5  11     1208.79     1226.17     27.80 o 
  -1   5  11     2777.88     2676.90     45.30 o 
   0   5  11      346.72      412.09     11.45 o 
   1   5  11     3093.54     3027.35     43.39 o 
   2   5  11     1167.37     1167.43     24.53 o 
   3   5  11      908.76      910.67     35.60 o 
   4   5  11      425.25      469.66     33.97 o 
   5   5  11       41.66       38.91     28.99 o 
  -5   6  11      487.67      484.07     42.44 o 
  -4   6  11       29.96       38.26     21.47 o 
  -3   6  11     2603.44     2588.39     83.64 o 
  -2   6  11      766.92      768.65     33.02 o 
  -1   6  11      278.91      274.94     10.59 o 
   0   6  11     1808.96     1970.03     33.26 o 
   1   6  11      408.27      378.14     11.52 o 
   2   6  11      753.37      765.40     22.57 o 
   3   6  11     2130.97     2027.69     76.29 o 
   4   6  11       48.84       20.36     65.85 o 
   5   6  11      593.73      726.90     82.51 o 
  -5   7  11       80.92       62.53     28.15 o 
  -4   7  11      571.53      547.66     41.74 o 
  -3   7  11      487.46      486.93     35.07 o 
  -2   7  11      793.51      759.20     31.02 o 
  -1   7  11     3220.65     3187.43     62.16 o 
   0   7  11      316.31      315.27     11.30 o 
   1   7  11     3239.23     3195.62     53.60 o 
   2   7  11      808.27      811.51     21.10 o 
   3   7  11      382.53      411.57     30.51 o 
   4   7  11      571.10      577.75     51.10 o 
   5   7  11       52.60       38.23     32.91 o 
  -5   8  11      416.14      448.17     43.21 o 
  -4   8  11     1154.72     1050.52     56.61 o 
  -3   8  11      364.05      378.62     40.63 o 
  -2   8  11      816.70      787.99     33.07 o 
  -1   8  11     1242.10     1217.63     37.13 o 
   0   8  11      988.46      989.15     21.36 o 
   1   8  11     1500.54     1466.19     29.75 o 
   2   8  11      862.72      850.34     24.41 o 
   3   8  11      408.11      442.21     42.39 o 
   4   8  11     1085.10     1074.93     66.51 o 
   5   8  11      387.97      324.79     64.57 o 
  -4   9  11       51.88       38.14     25.83 o 
  -3   9  11      328.25      327.09     33.22 o 
  -2   9  11     2907.51     2843.56     78.29 o 
  -1   9  11      344.14      355.10     18.59 o 
   0   9  11     2050.12     2072.25     46.50 o 
   1   9  11      408.35      402.40     15.63 o 
   2   9  11     2865.52     2761.60     60.33 o 
   3   9  11      374.36      341.33     94.20 o 
   4   9  11       76.15      115.46     34.86 o 
  -4  10  11      699.73      755.69     61.85 o 
  -3  10  11      160.07      155.01     28.21 o 
  -2  10  11     1161.42     1147.22     66.40 o 
  -1  10  11      689.72      678.64     31.11 o 
   0  10  11      105.84       59.42     13.51 o 
   1  10  11      573.85      620.70     21.73 o 
   2  10  11     1025.62     1030.34     35.48 o 
   3  10  11      132.01      144.56     33.83 o 
   4  10  11      620.05      656.19     58.53 o 
  -4  11  11        1.88        8.37     27.21 o 
  -3  11  11      268.48      326.74     35.80 o 
  -2  11  11      763.86      744.37     36.50 o 
  -1  11  11      176.50      238.28     16.06 o 
   0  11  11      514.73      552.97     25.58 o 
   1  11  11      163.64      181.94     14.36 o 
   2  11  11      885.93      907.82     32.87 o 
   3  11  11      254.79      283.02     41.67 o 
   4  11  11        3.78       11.69     33.37 o 
  -3  12  11       52.21       48.67     33.91 o 
  -2  12  11      177.05      175.03     25.66 o 
  -1  12  11      647.92      680.81     27.38 o 
   0  12  11      349.29      334.35     21.78 o 
   1  12  11      631.97      654.53     35.86 o 
   2  12  11      274.90      278.66     20.27 o 
   3  12  11       84.52       80.96     58.64 o 
  -3  13  11      265.65      247.08     35.20 o 
  -2  13  11      298.47      273.07     30.99 o 
  -1  13  11      812.62      851.94     35.47 o 
   0  13  11      826.84      873.46     36.90 o 
   1  13  11      716.73      749.75     38.89 o 
   2  13  11      265.15      279.40     24.93 o 
   3  13  11      306.98      312.77     79.71 o 
  -2  14  11       84.88       92.28     27.76 o 
  -1  14  11      229.60      208.72     24.10 o 
   0  14  11      196.78      233.06     24.37 o 
   1  14  11      191.16      195.46     25.94 o 
   2  14  11       87.26       63.78     35.52 o 
   0   0  12     1428.52     1355.54     32.38 o 
   1   0  12     2299.33     2303.36     37.62 o 
   2   0  12      104.38      100.60      6.39 o 
   3   0  12     3665.04     3644.39     83.67 o 
   4   0  12       52.83       64.20     21.84 o 
   5   0  12     2211.42     2109.89    139.55 o 
   6   0  12       86.95      102.26     35.52 o 
  -6   1  12      141.58      104.46     50.11 o 
  -5   1  12      296.93      291.04     57.65 o 
  -4   1  12      555.63      602.51     39.27 o 
  -3   1  12     1257.17     1229.49     35.34 o 
  -2   1  12      204.80      211.90      9.33 o 
  -1   1  12     7647.40     7547.94    108.59 o 
   0   1  12      129.23      126.64      5.70 o 
   1   1  12     7412.17     7327.75    115.08 o 
   2   1  12      124.03      131.66      8.22 o 
   3   1  12     1489.68     1434.32     36.70 o 
   4   1  12      437.06      516.72     60.86 o 
   5   1  12      337.55      412.70     62.97 o 
   6   1  12       94.53      113.36     48.27 o 
  -6   2  12      679.19      789.69     95.77 o 
  -5   2  12     1295.57     1349.10     76.57 o 
  -4   2  12     1108.35     1109.06     49.57 o 
  -3   2  12     1590.39     1617.65     49.16 o 
  -2   2  12     1604.63     1690.08     33.15 o 
  -1   2  12      211.84      199.71      6.91 o 
   0   2  12     2436.89     2415.41     39.57 o 
   1   2  12      217.53      196.04      8.21 o 
   2   2  12     1428.22     1478.08     38.18 o 
   3   2  12     1637.04     1627.66     54.94 o 
   4   2  12     1301.62     1275.57     89.27 o 
   5   2  12     1452.57     1499.43     76.87 o 
   6   2  12      689.81      658.73     85.55 o 
  -6   3  12       16.65       50.01     52.55 o 
  -5   3  12      287.83      338.65     44.28 o 
  -4   3  12      231.17      274.44     27.11 o 
  -3   3  12      534.97      573.42     21.01 o 
  -2   3  12     2943.96     2854.04     44.82 o 
  -1   3  12     1683.78     1616.16     26.10 o 
   0   3  12     8755.13     8566.52    124.81 o 
   1   3  12     1687.75     1620.43     28.26 o 
   2   3  12     2993.49     2925.00     65.21 o 
   3   3  12      535.68      521.48     34.89 o 
   4   3  12      158.81      271.84     44.98 o 
   5   3  12      211.21      174.22     47.49 o 
   6   3  12       23.37       20.52     41.81 o 
  -5   4  12       47.60       73.75     24.91 o 
  -4   4  12     1550.17     1617.93     64.52 o 
  -3   4  12      466.77      474.41     56.57 o 
  -2   4  12     1538.53     1560.55     27.40 o 
  -1   4  12     1538.68     1570.57     27.99 o 
   0   4  12      940.14      874.15     17.14 o 
   1   4  12     1495.40     1513.73     27.57 o 
   2   4  12     1306.88     1310.29     33.81 o 
   3   4  12      388.53      363.49     25.31 o 
   4   4  12     1437.75     1516.53     61.57 o 
   5   4  12       19.57       55.75     38.19 o 
  -5   5  12      110.34      149.19     28.59 o 
  -4   5  12      205.00      211.42     27.06 o 
  -3   5  12      512.00      552.26     35.29 o 
  -2   5  12     2217.47     2163.53     61.28 o 
  -1   5  12      135.60      135.61      7.61 o 
   0   5  12    13492.36    13421.04    194.26 o 
   1   5  12      169.86      175.59      7.80 o 
   2   5  12     2305.68     2271.02     48.35 o 
   3   5  12      543.68      554.54     27.76 o 
   4   5  12      150.01      191.16     25.27 o 
   5   5  12       58.62       32.49     24.79 o 
  -5   6  12      151.57      207.15     32.05 o 
  -4   6  12     2599.04     1928.94    535.32 o 
  -3   6  12      594.34      626.01     38.32 o 
  -2   6  12     1117.94     1142.12     43.38 o 
  -1   6  12      178.20      150.33      8.51 o 
   0   6  12       47.11       56.17      6.35 o 
   1   6  12      281.67      265.64     10.45 o 
   2   6  12     1160.53     1151.25     26.26 o 
   3   6  12      491.85      517.87     32.96 o 
   4   6  12     2734.51     2551.36    156.78 o 
   5   6  12      160.54      168.54     37.50 o 
  -5   7  12      116.83      176.42     32.92 o 
  -4   7  12      147.89      179.53     28.89 o 
  -3   7  12      190.54      173.31     25.50 o 
  -2   7  12     1013.20      962.04     36.93 o 
  -1   7  12     2709.91     2639.62     54.01 o 
   0   7  12      236.36      219.47      9.89 o 
   1   7  12     2813.92     2760.63     49.42 o 
   2   7  12     1160.02     1099.25     27.91 o 
   3   7  12      104.93      115.22     21.03 o 
   4   7  12      157.83      154.66     47.82 o 
   5   7  12      129.61      132.59     37.49 o 
  -5   8  12      724.85      771.35     51.76 o 
  -4   8  12      220.27      264.49     34.24 o 
  -3   8  12      958.22     1008.38     62.80 o 
  -2   8  12      679.98      663.52     32.19 o 
  -1   8  12      265.85      282.68     16.19 o 
   0   8  12      265.99      275.82     12.13 o 
   1   8  12      264.88      275.23     13.07 o 
   2   8  12      487.89      450.79     18.49 o 
   3   8  12      953.49     1026.19     88.46 o 
   4   8  12      247.24      236.39     38.53 o 
   5   8  12      744.20      790.27     87.74 o 
  -4   9  12      269.83      326.58     39.98 o 
  -3   9  12      252.20      264.85     31.40 o 
  -2   9  12      654.28      638.03     30.67 o 
  -1   9  12     1644.73     1683.72     40.91 o 
   0   9  12        2.62        5.24     10.26 o 
   1   9  12     1594.30     1580.82     33.88 o 
   2   9  12      576.77      574.69     21.51 o 
   3   9  12      255.92      283.92     38.11 o 
   4   9  12      217.22      229.36     40.48 o 
  -4  10  12      119.99      122.17     42.88 o 
  -3  10  12      642.51      686.74     45.85 o 
  -2  10  12       46.16       56.41     17.55 o 
  -1  10  12      109.31      116.36     12.91 o 
   0  10  12      365.14      370.40     20.37 o 
   1  10  12      154.27      162.11     13.61 o 
   2  10  12      100.58      105.62     14.75 o 
   3  10  12      645.84      628.50     53.12 o 
   4  10  12      120.67      174.01     38.29 o 
  -4  11  12       89.55       81.25     29.75 o 
  -3  11  12      691.11      713.77     47.45 o 
  -2  11  12      341.81      314.61     29.10 o 
  -1  11  12     1721.05     1654.97     38.95 o 
   0  11  12      215.73      192.66     18.01 o 
   1  11  12     1608.58     1545.45     39.80 o 
   2  11  12      416.40      387.59     22.78 o 
   3  11  12      684.04      666.47     55.99 o 
   4  11  12       75.48       64.04     35.31 o 
  -3  12  12      287.70      215.22     34.45 o 
  -2  12  12      321.51      308.66     34.37 o 
  -1  12  12      354.87      362.75     24.44 o 
   0  12  12        3.30       -7.82     14.69 o 
   1  12  12      357.47      370.05     94.72 o 
   2  12  12      405.08      431.75     24.49 o 
   3  12  12      336.21      285.89     42.60 o 
  -2  13  12      633.07      675.01     42.69 o 
  -1  13  12       51.03       52.19     16.71 o 
   0  13  12      707.69      696.86     30.66 o 
   1  13  12       58.99       44.75     21.49 o 
   2  13  12      587.02      593.63     40.28 o 
  -1  14  12      165.11      170.32     20.62 o 
   0  14  12        0.46        3.53     19.71 o 
   1  14  12      143.24      194.81     26.21 o 
   1   0  13      193.08      200.51      7.48 o 
   2   0  13     3296.57     3184.95     60.46 o 
   3   0  13       41.12       49.47     10.35 o 
   4   0  13      897.66      879.24     52.05 o 
   5   0  13       20.05       91.00     43.84 o 
   6   0  13     1397.61     1426.57     83.29 o 
  -6   1  13      158.79      221.13     59.92 o 
  -5   1  13      200.41      240.98     54.11 o 
  -4   1  13      295.55      335.53     26.49 o 
  -3   1  13     1621.94     1613.01     49.22 o 
  -2   1  13     3656.61     3704.48     64.72 o 
  -1   1  13     2263.50     2371.00     38.94 o 
   0   1  13     3231.77     3204.71     49.18 o 
   1   1  13     2575.02     2616.75     41.61 o 
   2   1  13     3754.23     3776.22     75.53 o 
   3   1  13     1712.13     1714.24     49.01 o 
   4   1  13      235.57      306.96     50.13 o 
   5   1  13      242.47      245.36     53.29 o 
   6   1  13      116.96      123.31     51.84 o 
  -6   2  13      509.20      590.55     85.69 o 
  -5   2  13      344.91      336.34     42.22 o 
  -4   2  13      946.31      956.06     45.71 o 
  -3   2  13     1011.63      987.57     33.91 o 
  -2   2  13     2064.76     1996.89     37.11 o 
  -1   2  13     3334.99     3390.45     50.10 o 
   0   2  13     2449.39     2583.58     42.40 o 
   1   2  13     3369.46     3448.37     55.50 o 
   2   2  13     2256.74     2206.62     44.98 o 
   3   2  13      801.64      766.99     35.01 o 
   4   2  13      945.69      961.40     79.41 o 
   5   2  13      336.59      443.74     44.30 o 
   6   2  13      448.49      417.14     70.36 o 
  -5   3  13      342.26      298.14     42.19 o 
  -4   3  13      566.21      575.57     38.09 o 
  -3   3  13     1474.91     1470.59     46.84 o 
  -2   3  13     1247.81     1244.42     22.36 o 
  -1   3  13     1687.82     1658.05     27.44 o 
   0   3  13     2072.89     2163.54     35.05 o 
   1   3  13     1846.75     1749.97     29.94 o 
   2   3  13     1233.02     1234.49     32.80 o 
   3   3  13     1472.88     1394.65     62.71 o 
   4   3  13      612.92      576.46     62.13 o 
   5   3  13      277.14      249.18     36.88 o 
  -5   4  13      958.09      972.72     54.10 o 
  -4   4  13      893.34      929.48     48.32 o 
  -3   4  13     2890.77     2826.20     90.34 o 
  -2   4  13      133.81      126.38      8.95 o 
  -1   4  13      316.58      321.50     10.14 o 
   0   4  13      802.59      722.82     16.44 o 
   1   4  13      260.98      264.98      9.78 o 
   2   4  13       98.54      101.50      7.81 o 
   3   4  13     2953.15     2913.87     92.71 o 
   4   4  13      969.17      979.43     56.46 o 
   5   4  13     1170.41     1142.24     96.01 o 
  -5   5  13       71.04       90.82     27.03 o 
  -4   5  13       64.34      110.98     23.34 o 
  -3   5  13      803.92      754.17     41.61 o 
  -2   5  13       86.58      104.12     16.79 o 
  -1   5  13     3193.49     3243.52     54.56 o 
   0   5  13        0.71       -6.07      5.00 o 
   1   5  13     3208.14     3209.62     50.59 o 
   2   5  13       48.44       53.20      7.04 o 
   3   5  13      873.52      850.60     40.26 o 
   4   5  13      110.12      172.48     24.99 o 
   5   5  13       79.43       28.97     22.29 o 
  -5   6  13      848.83      912.40     54.47 o 
  -4   6  13      324.89      305.55     39.14 o 
  -3   6  13     1304.94     1369.41     57.76 o 
  -2   6  13      228.78      262.49     20.46 o 
  -1   6  13      369.64      386.54     14.21 o 
   0   6  13      791.82      798.64     17.72 o 
   1   6  13      276.65      289.15     11.36 o 
   2   6  13      213.84      226.20     11.50 o 
   3   6  13     1287.32     1324.08     54.20 o 
   4   6  13      392.35      353.63     76.23 o 
   5   6  13      870.36      863.87     64.06 o 
  -5   7  13      234.88      283.35     36.73 o 
  -4   7  13      594.70      576.90     43.06 o 
  -3   7  13      457.66      433.50     34.55 o 
  -2   7  13      680.26      706.04     33.09 o 
  -1   7  13     2987.93     3070.75     65.98 o 
   0   7  13     2144.84     2156.63     36.96 o 
   1   7  13     3059.53     3156.93     59.13 o 
   2   7  13      701.12      716.03     22.21 o 
   3   7  13      417.87      403.62     31.19 o 
   4   7  13      636.30      553.07     71.59 o 
   5   7  13      197.21      176.41     40.59 o 
  -5   8  13      250.36      236.80     45.43 o 
  -4   8  13     1268.67     1355.76     64.59 o 
  -3   8  13      464.25      477.06     46.40 o 
  -2   8  13      781.95      771.68     33.87 o 
  -1   8  13      296.86      310.08     17.12 o 
   0   8  13      123.92      113.43     12.03 o 
   1   8  13      337.05      336.71     16.94 o 
   2   8  13      880.73      905.71     25.58 o 
   3   8  13      543.69      607.29     47.59 o 
   4   8  13     1226.74     1301.58     75.13 o 
   5   8  13      237.62      199.85     39.93 o 
  -4   9  13       51.14       61.09     28.97 o 
  -3   9  13       61.28       66.28     24.94 o 
  -2   9  13      919.53      952.68     38.49 o 
  -1   9  13      358.89      385.11     20.57 o 
   0   9  13     3585.49     3540.55     78.85 o 
   1   9  13      321.74      371.66     18.06 o 
   2   9  13      991.71     1027.59     28.92 o 
   3   9  13      110.31      112.19     30.36 o 
   4   9  13       61.10       64.47     34.06 o 
  -4  10  13     1231.57     1261.81     80.62 o 
  -3  10  13       93.19      122.76     28.66 o 
  -2  10  13      586.59      588.95     32.33 o 
  -1  10  13      123.16      122.69     13.14 o 
   0  10  13       88.12       93.74     17.18 o 
   1  10  13      148.61      126.98     12.78 o 
   2  10  13      639.15      656.36     27.74 o 
   3  10  13      111.63      120.67     32.39 o 
   4  10  13     1279.53     1368.10     80.76 o 
  -3  11  13       87.36      109.33     29.92 o 
  -2  11  13      786.14      726.63     68.58 o 
  -1  11  13      437.64      465.33     22.10 o 
   0  11  13     1399.60     1518.08     43.16 o 
   1  11  13      412.12      412.89     20.47 o 
   2  11  13      698.77      746.39     30.46 o 
   3  11  13      112.65      138.80     35.65 o 
  -3  12  13      349.88      371.09     40.01 o 
  -2  12  13      223.80      239.75     25.27 o 
  -1  12  13      278.64      315.47     20.31 o 
   0  12  13        4.25       -0.42     15.25 o 
   1  12  13      236.31      169.06     29.86 o 
   2  12  13      173.00      183.96     19.05 o 
   3  12  13      319.04      288.44     43.92 o 
  -2  13  13       74.52       65.57     25.61 o 
  -1  13  13      786.08      818.04     32.37 o 
   0  13  13      811.84      865.04     34.13 o 
   1  13  13      702.79      733.47     48.09 o 
   2  13  13       35.53       20.46     19.21 o 
  -1  14  13       71.72      101.91     19.48 o 
   0  14  13      134.16       84.64     21.73 o 
   1  14  13       77.26       82.46     23.78 o 
   0   0  14     2699.24     3071.71     67.28 o 
   1   0  14      400.34      426.88     11.51 o 
   2   0  14        1.52        0.89      4.76 o 
   3   0  14     2814.61     2711.67     73.74 o 
   4   0  14        7.56       -1.48     19.95 o 
   5   0  14     1739.93     1961.74    136.18 o 
  -5   1  14       92.78      116.44     47.14 o 
  -4   1  14      123.91      101.56     25.77 o 
  -3   1  14     1781.35     1823.38     55.01 o 
  -2   1  14      591.75      598.19     13.78 o 
  -1   1  14     6264.36     6041.58     87.27 o 
   0   1  14      430.10      370.00     10.19 o 
   1   1  14     5951.30     5700.56     92.28 o 
   2   1  14      461.14      478.66     18.81 o 
   3   1  14     2014.52     1985.60     64.46 o 
   4   1  14       76.81       82.78     36.41 o 
   5   1  14      102.21      111.31     44.75 o 
  -5   2  14     1196.92     1299.45     74.73 o 
  -4   2  14      368.92      407.87     31.23 o 
  -3   2  14     1491.36     1474.03     46.32 o 
  -2   2  14      771.12      728.85     15.73 o 
  -1   2  14     1036.83     1012.33     19.68 o 
   0   2  14      436.18      437.75     11.28 o 
   1   2  14     1191.83     1131.28     19.82 o 
   2   2  14      735.20      713.73     22.87 o 
   3   2  14     1408.34     1414.84     51.32 o 
   4   2  14      485.97      559.91     61.84 o 
   5   2  14     1214.60     1255.37    101.75 o 
  -5   3  14        3.07       24.20     31.61 o 
  -4   3  14      414.35      424.57     32.63 o 
  -3   3  14      281.43      308.47     20.60 o 
  -2   3  14     1744.24     1699.49     37.39 o 
  -1   3  14     1442.13     1414.10     24.70 o 
   0   3  14     5962.51     6102.30     90.69 o 
   1   3  14     1586.96     1546.73     27.09 o 
   2   3  14     1966.00     1946.87     45.46 o 
   3   3  14      150.26      164.81     22.62 o 
   4   3  14      429.22      496.80     60.80 o 
   5   3  14        0.22        6.57     30.16 o 
  -5   4  14      140.28      220.37     30.70 o 
  -4   4  14     3030.66     3105.27    106.10 o 
  -3   4  14      332.82      309.33     36.32 o 
  -2   4  14     1180.86     1169.33     34.34 o 
  -1   4  14       90.30       97.00      6.39 o 
   0   4  14      272.38      309.54     11.06 o 
   1   4  14      124.10      116.83      7.35 o 
   2   4  14     1283.88     1241.85     25.16 o 
   3   4  14      255.61      255.81     27.75 o 
   4   4  14     3150.85     3249.80    130.76 o 
   5   4  14      100.87       96.21     32.55 o 
  -5   5  14       75.92       58.89     25.95 o 
  -4   5  14      285.30      265.61     30.11 o 
  -3   5  14      422.09      434.46     32.61 o 
  -2   5  14     2157.87     2253.69     62.64 o 
  -1   5  14       92.33       76.58      6.69 o 
   0   5  14     8502.52     8238.72    121.63 o 
   1   5  14      109.73      128.94      7.95 o 
   2   5  14     2205.89     2227.56     46.93 o 
   3   5  14      382.55      433.76     37.49 o 
   4   5  14      248.51      284.33     54.58 o 
   5   5  14       89.32       34.62     40.55 o 
  -5   6  14      285.12      310.85     36.89 o 
  -4   6  14     1858.54     1920.22     89.52 o 
  -3   6  14      817.35      814.95     44.96 o 
  -2   6  14     1170.14     1146.79     39.29 o 
  -1   6  14       70.93       81.68      9.83 o 
   0   6  14      251.62      244.19     10.00 o 
   1   6  14      126.09      142.73      9.19 o 
   2   6  14     1187.78     1157.17     31.26 o 
   3   6  14      817.33      874.12     42.38 o 
   4   6  14     1636.04     1543.40     84.36 o 
   5   6  14      224.82      248.84     56.66 o 
  -5   7  14        0.68       42.93     27.51 o 
  -4   7  14        1.10        8.30     23.09 o 
  -3   7  14       89.38       85.25     38.19 o 
  -2   7  14     1008.73     1024.17     37.99 o 
  -1   7  14     1621.28     1618.00     37.60 o 
   0   7  14     2260.03     2079.61     36.14 o 
   1   7  14     1332.92     1325.85     31.74 o 
   2   7  14     1002.76     1052.77     28.13 o 
   3   7  14      124.17      141.48     23.08 o 
   4   7  14        2.66        5.46     27.63 o 
   5   7  14        3.15       -3.89     41.93 o 
  -4   8  14      227.53      255.56     34.72 o 
  -3   8  14     1622.46     1501.51     66.88 o 
  -2   8  14      549.89      515.25     27.51 o 
  -1   8  14       49.71       48.06     11.68 o 
   0   8  14      696.67      688.75     33.47 o 
   1   8  14      121.09      138.11     11.32 o 
   2   8  14      516.44      492.10     19.71 o 
   3   8  14     1517.62     1503.77     75.98 o 
   4   8  14      228.30      291.28     41.25 o 
  -4   9  14       86.82      116.59     30.85 o 
  -3   9  14      460.77      424.96     39.40 o 
  -2   9  14      107.12       98.39     17.92 o 
  -1   9  14     3304.65     3295.80     71.29 o 
   0   9  14        1.87       -4.91     11.88 o 
   1   9  14     3267.39     3329.40     68.20 o 
   2   9  14       95.43       99.18     12.13 o 
   3   9  14      458.32      436.56     43.78 o 
   4   9  14       69.20       93.82     34.99 o 
  -4  10  14       84.82      136.96     33.45 o 
  -3  10  14      875.90      866.20     51.20 o 
  -2  10  14      125.98      117.98     25.20 o 
  -1  10  14      553.04      555.36     22.13 o 
   0  10  14      172.64      177.64     16.98 o 
   1  10  14      603.91      607.45     35.52 o 
   2  10  14      119.10      111.00     15.38 o 
   3  10  14      851.70      810.37     58.37 o 
   4  10  14       89.08      135.43     38.80 o 
  -3  11  14      135.65      138.61     30.88 o 
  -2  11  14      281.69      268.12     25.00 o 
  -1  11  14     1032.70     1036.42     32.97 o 
   0  11  14      333.92      352.44     21.77 o 
   1  11  14     1136.62     1138.50     34.85 o 
   2  11  14      194.01      206.88     18.82 o 
   3  11  14      116.17       95.03     34.10 o 
  -3  12  14      520.52      638.16     48.74 o 
  -2  12  14      232.28      203.76     27.75 o 
  -1  12  14       72.62       78.27     16.84 o 
   0  12  14       38.51       24.56     16.27 o 
   1  12  14       51.91       72.45     30.98 o 
   2  12  14      304.91      297.13     33.20 o 
   3  12  14      505.81      606.97     89.36 o 
  -2  13  14      846.84      774.48     45.58 o 
  -1  13  14      245.59      229.16     21.49 o 
   0  13  14      859.70      861.54     34.15 o 
   1  13  14      320.93      306.54     28.15 o 
   2  13  14      883.97      847.42     42.51 o 
  -1  14  14       79.20       54.15     18.65 o 
   0  14  14       22.90       40.03     20.95 o 
   1  14  14       54.59       58.05     23.16 o 
   1   0  15      112.70       80.37      6.11 o 
   2   0  15     1593.20     1625.05     28.97 o 
   3   0  15       37.69       55.00     11.25 o 
   4   0  15     1609.19     1683.42     80.01 o 
   5   0  15       25.22       12.24     41.80 o 
  -5   1  15       50.46       62.69     45.81 o 
  -4   1  15      100.12       88.42     32.36 o 
  -3   1  15      382.03      400.46     22.72 o 
  -2   1  15     3702.53     3670.61     59.23 o 
  -1   1  15      636.95      626.26     15.09 o 
   0   1  15     5913.17     5850.35     87.09 o 
   1   1  15      665.56      665.34     15.29 o 
   2   1  15     3629.00     3609.47     67.58 o 
   3   1  15      442.27      437.70     26.06 o 
   4   1  15       62.25       10.71     33.98 o 
   5   1  15       53.01       77.73     45.20 o 
  -5   2  15      999.42     1064.44     68.88 o 
  -4   2  15     2194.04     2250.07     80.55 o 
  -3   2  15      750.84      795.04     31.99 o 
  -2   2  15     1115.84     1138.69     24.23 o 
  -1   2  15      103.81      107.45      6.96 o 
   0   2  15      424.40      444.30     11.72 o 
   1   2  15      132.11      126.95      6.75 o 
   2   2  15     1052.63     1091.67     27.04 o 
   3   2  15      696.54      743.35     35.07 o 
   4   2  15     2344.82     2387.17    145.02 o 
   5   2  15      930.32     1044.84     93.52 o 
  -5   3  15       86.14       74.25     34.13 o 
  -4   3  15       84.25       89.29     21.34 o 
  -3   3  15      749.61      729.10     31.14 o 
  -2   3  15     1280.35     1282.62     36.76 o 
  -1   3  15     4594.82     4507.28     72.41 o 
   0   3  15     1095.10     1071.67     20.52 o 
   1   3  15     4473.91     4423.63     71.21 o 
   2   3  15     1433.96     1437.46     34.72 o 
   3   3  15      642.02      601.24     39.23 o 
   4   3  15      122.87      112.23     39.64 o 
   5   3  15      104.03       77.37     30.06 o 
  -5   4  15     1125.89     1155.50     75.67 o 
  -4   4  15      152.99      161.71     25.82 o 
  -3   4  15     2917.43     2825.85     94.81 o 
  -2   4  15      365.89      330.96     18.20 o 
  -1   4  15      212.45      210.42      9.12 o 
   0   4  15      516.31      505.95     14.33 o 
   1   4  15      115.98      111.01      7.75 o 
   2   4  15      394.58      392.07     14.09 o 
   3   4  15     2824.49     2701.33    155.95 o 
   4   4  15      244.50      284.05     35.06 o 
  -5   5  15      195.64      226.45     32.91 o 
  -4   5  15        1.52        2.66     20.70 o 
  -3   5  15      167.12      208.60     30.31 o 
  -2   5  15       15.63       25.14     12.22 o 
  -1   5  15     4301.28     4185.03     71.48 o 
   0   5  15        0.40        4.63      5.64 o 
   1   5  15     3929.26     3887.18     64.97 o 
   2   5  15       17.23       38.70      7.64 o 
   3   5  15      294.12      421.92     37.59 o 
   4   5  15        0.17       22.25     25.03 o 
   5   5  15      170.17      128.11     48.25 o 
  -5   6  15     1022.86     1027.59     59.34 o 
  -4   6  15      360.70      356.37     34.66 o 
  -3   6  15     1800.67     1775.36     70.53 o 
  -2   6  15      110.69       95.69     14.93 o 
  -1   6  15      535.36      563.88     21.80 o 
   0   6  15      185.47      225.12      9.97 o 
   1   6  15      647.88      670.86     17.93 o 
   2   6  15      141.46      133.86     11.29 o 
   3   6  15     1916.00     1872.81     83.39 o 
   4   6  15      412.57      479.48     64.27 o 
   5   6  15     1293.93     1228.85    103.36 o 
  -5   7  15       19.61       88.94     30.69 o 
  -4   7  15      199.39      157.07     29.81 o 
  -3   7  15      805.18      747.28     45.60 o 
  -2   7  15      177.37      183.44     18.51 o 
  -1   7  15     2890.90     2988.96     63.35 o 
   0   7  15     6295.74     6115.55    103.28 o 
   1   7  15     2780.94     2824.61     55.62 o 
   2   7  15      282.77      264.89     14.77 o 
   3   7  15      806.99      796.07     42.10 o 
   4   7  15      186.83      137.28     47.58 o 
   5   7  15       12.74       18.62     44.97 o 
  -4   8  15     1245.95     1303.61     64.09 o 
  -3   8  15      131.48      127.48     28.54 o 
  -2   8  15      598.18      573.92     30.35 o 
  -1   8  15      919.23      896.40     28.70 o 
   0   8  15        4.41       14.45     11.26 o 
   1   8  15      810.03      795.20     23.52 o 
   2   8  15      679.11      668.19     25.40 o 
   3   8  15      182.31      230.54     35.32 o 
   4   8  15     1213.46     1274.66     92.81 o 
  -4   9  15       71.92      117.81     31.10 o 
  -3   9  15      101.87       85.73     26.51 o 
  -2   9  15     1341.61     1354.53     45.45 o 
  -1   9  15      118.62       96.82     12.32 o 
   0   9  15     1882.47     1961.42     49.69 o 
   1   9  15      180.50      156.00     13.59 o 
   2   9  15     1158.24     1157.81     35.76 o 
   3   9  15       93.81       80.78     30.94 o 
   4   9  15      107.52       84.40     35.77 o 
  -4  10  15      876.71      930.17     57.31 o 
  -3  10  15       14.69       19.46     25.88 o 
  -2  10  15      711.03      695.74     34.22 o 
  -1  10  15       33.92       15.18     12.85 o 
   0  10  15       72.34       77.01     15.08 o 
   1  10  15       27.04       20.61     13.19 o 
   2  10  15      636.00      606.80     27.98 o 
   3  10  15        6.89       16.42     41.13 o 
   4  10  15      970.19      841.34     67.82 o 
  -3  11  15      121.49      149.62     32.64 o 
  -2  11  15      798.18      784.10     37.81 o 
  -1  11  15      281.00      282.19     19.98 o 
   0  11  15     1422.44     1424.97     41.93 o 
   1  11  15      291.07      273.54     19.63 o 
   2  11  15      837.08      811.91     32.68 o 
   3  11  15      167.12      157.06     36.78 o 
  -3  12  15      331.18      380.59     40.74 o 
  -2  12  15      174.43      137.69     23.29 o 
  -1  12  15      157.75      186.43     19.39 o 
   0  12  15       18.29       40.47     16.88 o 
   1  12  15      121.35      107.04     27.45 o 
   2  12  15      191.46      184.35     21.09 o 
   3  12  15      342.37      357.01     46.73 o 
  -2  13  15       41.98       36.16     25.24 o 
  -1  13  15      436.84      464.11     26.32 o 
   0  13  15      324.07      301.71     23.27 o 
   1  13  15      479.92      449.21     31.89 o 
   2  13  15       25.09       43.52     20.36 o 
  -1  14  15      145.67      151.96     20.60 o 
   0  14  15        0.32       -2.80     19.89 o 
   1  14  15      154.82      101.20     24.80 o 
   0   0  16     1996.42     1874.46     44.39 o 
   1   0  16     2599.61     2583.87     43.97 o 
   2   0  16        8.17        9.91      4.98 o 
   3   0  16     1763.92     1787.36     62.97 o 
   4   0  16       99.68      109.43     27.04 o 
   5   0  16     1439.80     1363.78    111.53 o 
  -5   1  16       25.97       30.08     44.83 o 
  -4   1  16      141.93      180.51     31.80 o 
  -3   1  16     1572.32     1588.12     48.57 o 
  -2   1  16     1219.21     1213.45     25.34 o 
  -1   1  16     2810.38     2758.92     46.17 o 
   0   1  16       51.23       79.36      6.05 o 
   1   1  16     2772.06     2697.07     43.26 o 
   2   1  16     1154.41     1158.70     24.15 o 
   3   1  16     1400.89     1377.27     53.27 o 
   4   1  16      161.03      167.49     45.84 o 
   5   1  16       28.87       71.81     45.76 o 
  -5   2  16      844.35      872.47     91.60 o 
  -4   2  16      864.38      930.17     59.89 o 
  -3   2  16     1522.01     1539.93     56.07 o 
  -2   2  16      908.15      883.83     29.26 o 
  -1   2  16      922.68      900.21     19.95 o 
   0   2  16      298.99      279.56      9.76 o 
   1   2  16     1022.31      970.31     18.82 o 
   2   2  16     1125.27     1138.59     28.73 o 
   3   2  16     1086.40     1042.71     52.86 o 
   4   2  16      898.67      879.14     79.54 o 
   5   2  16      904.20     1008.85     92.55 o 
  -5   3  16       26.31       14.02     31.22 o 
  -4   3  16       50.26       44.66     20.36 o 
  -3   3  16      621.82      654.90     37.14 o 
  -2   3  16     1680.66     1697.83     43.31 o 
  -1   3  16     2201.95     2178.44     38.68 o 
   0   3  16     2735.84     2774.82     51.30 o 
   1   3  16     2180.68     2176.85     37.90 o 
   2   3  16     1601.24     1612.50     35.79 o 
   3   3  16      570.17      539.42     60.68 o 
   4   3  16       79.22       72.97     39.92 o 
   5   3  16       19.42       16.83     22.42 o 
  -5   4  16      201.95      228.55     42.74 o 
  -4   4  16     1169.73     1222.14     56.63 o 
  -3   4  16      358.81      398.56     31.07 o 
  -2   4  16     2187.05     2124.45     52.66 o 
  -1   4  16      408.63      395.20     13.40 o 
   0   4  16       39.91       55.95      7.12 o 
   1   4  16      451.61      423.48     14.19 o 
   2   4  16     2134.22     2031.76     43.85 o 
   3   4  16      305.53      354.50     50.92 o 
   4   4  16     1063.30     1012.29     62.07 o 
   5   4  16      218.09      170.76     49.05 o 
  -5   5  16       53.62       40.50     35.91 o 
  -4   5  16      670.21      622.52     42.90 o 
  -3   5  16       79.34       74.45     21.16 o 
  -2   5  16     2663.99     2593.71     72.20 o 
  -1   5  16       79.79       81.93     10.19 o 
   0   5  16     5040.85     5202.91     79.31 o 
   1   5  16       66.68       62.89      8.03 o 
   2   5  16     2707.94     2644.99     60.44 o 
   3   5  16       74.67       92.59     24.43 o 
   4   5  16      605.56      550.02     75.97 o 
   5   5  16       48.88       96.71     47.77 o 
  -5   6  16       88.46      162.94     42.91 o 
  -4   6  16     1588.89     1692.30     71.41 o 
  -3   6  16      527.99      561.26     38.48 o 
  -2   6  16      623.15      629.09     29.76 o 
  -1   6  16      200.38      182.84     13.93 o 
   0   6  16       51.24       52.31      7.38 o 
   1   6  16      260.74      242.09     11.56 o 
   2   6  16      659.50      675.43     22.79 o 
   3   6  16      429.47      444.60     40.47 o 
   4   6  16     1398.68     1315.79    109.19 o 
   5   6  16       98.18      182.50     52.74 o 
  -5   7  16       19.94       21.48     28.21 o 
  -4   7  16        3.86       19.19     25.12 o 
  -3   7  16      170.33      174.67     27.95 o 
  -2   7  16      638.71      724.48     36.50 o 
  -1   7  16     1214.31     1271.62     33.18 o 
   0   7  16      844.63      899.81     37.25 o 
   1   7  16     1052.38     1043.05     27.39 o 
   2   7  16      722.59      772.34     25.49 o 
   3   7  16      187.55      193.10     30.81 o 
   4   7  16        0.03       14.49     37.53 o 
   5   7  16       14.97       45.51     43.37 o 
  -4   8  16      321.45      366.14     38.98 o 
  -3   8  16     1472.92     1376.15     63.65 o 
  -2   8  16      609.05      545.78     29.81 o 
  -1   8  16      269.00      254.12     18.94 o 
   0   8  16       41.41       30.62     11.12 o 
   1   8  16      266.98      267.08     15.28 o 
   2   8  16      642.47      573.80     22.99 o 
   3   8  16     1461.12     1504.75    104.69 o 
   4   8  16      342.94      398.46     65.52 o 
  -4   9  16        5.32       -2.45     27.47 o 
  -3   9  16      564.91      484.12     72.23 o 
  -2   9  16      245.17      220.61     21.92 o 
  -1   9  16     1918.91     1878.27     46.81 o 
   0   9  16      826.20      888.76     32.58 o 
   1   9  16     2189.32     2225.19     51.25 o 
   2   9  16      215.17      198.57     17.12 o 
   3   9  16      519.98      478.98     61.21 o 
   4   9  16        7.55       32.90     43.46 o 
  -4  10  16        8.00       52.74     30.95 o 
  -3  10  16      748.28      841.25     51.93 o 
  -2  10  16       17.82       16.98     17.74 o 
  -1  10  16      230.10      236.49     18.22 o 
   0  10  16        0.44        4.09     13.76 o 
   1  10  16      253.62      247.71     18.28 o 
   2  10  16       24.18       29.06     15.30 o 
   3  10  16      704.50      692.73     78.39 o 
   4  10  16        8.60       59.49     47.82 o 
  -3  11  16      490.29      470.09     45.47 o 
  -2  11  16      286.75      271.14     38.28 o 
  -1  11  16     1044.21     1087.16     35.51 o 
   0  11  16      219.29      240.50     20.16 o 
   1  11  16     1012.57     1008.61     41.07 o 
   2  11  16      288.91      279.89     25.04 o 
   3  11  16      507.62      553.71     69.80 o 
  -3  12  16      408.33      361.60     40.32 o 
  -2  12  16      339.75      315.16     28.58 o 
  -1  12  16       49.53       53.23     16.81 o 
   0  12  16       67.97       77.55     18.23 o 
   1  12  16       27.39       -1.41     13.96 o 
   2  12  16      354.16      269.50     25.68 o 
   3  12  16      421.98      441.06     66.51 o 
  -2  13  16      747.00      658.37     49.85 o 
  -1  13  16      323.52      364.63     29.08 o 
   0  13  16      592.88      517.05     27.69 o 
   1  13  16      386.74      434.30     31.47 o 
   2  13  16      764.51      735.98     39.89 o 
   0  14  16       31.80        3.92     20.22 o 
   1   0  17       19.33       12.13      5.01 o 
   2   0  17     4142.19     3808.80     95.78 o 
   3   0  17     1132.45     1116.58     59.19 o 
   4   0  17     2888.27     3000.54    125.21 o 
   5   0  17      114.92      202.87     55.22 o 
  -5   1  17       24.74      -29.06     41.45 o 
  -4   1  17      109.79       75.79     27.76 o 
  -3   1  17       38.31       39.54     15.52 o 
  -2   1  17     3885.11     3771.58    111.84 o 
  -1   1  17     1182.49     1197.25     23.42 o 
   0   1  17     6514.81     6264.04     93.50 o 
   1   1  17     1110.94     1091.52     22.41 o 
   2   1  17     4294.72     4074.71     87.35 o 
   3   1  17       79.51       99.47     22.52 o 
   4   1  17       63.49       55.23     40.13 o 
   5   1  17       37.05       43.24     46.91 o 
  -5   2  17      499.39      562.42     80.51 o 
  -4   2  17      948.96     1098.60     65.69 o 
  -3   2  17     1335.14     1312.22     65.10 o 
  -2   2  17      697.55      705.64     26.19 o 
  -1   2  17     1914.11     1888.89     34.43 o 
   0   2  17       99.95      113.71      7.31 o 
   1   2  17     1920.09     1888.64     32.21 o 
   2   2  17      765.53      798.21     20.77 o 
   3   2  17     1043.94      959.87     54.78 o 
   4   2  17     1048.69     1030.96     88.23 o 
   5   2  17      452.59      453.07     69.26 o 
  -5   3  17       35.37       55.97     40.49 o 
  -4   3  17      171.72      181.24     25.75 o 
  -3   3  17      489.09      513.48     34.61 o 
  -2   3  17      576.66      570.15     24.03 o 
  -1   3  17     4074.09     4035.18     63.91 o 
   0   3  17     1164.79     1099.57     22.55 o 
   1   3  17     3627.64     3603.07     65.59 o 
   2   3  17      517.37      508.15     17.14 o 
   3   3  17      572.62      587.54     62.49 o 
   4   3  17      171.63      210.73     48.26 o 
   5   3  17       41.93       35.42     22.42 o 
  -5   4  17     1328.61     1327.93     80.99 o 
  -4   4  17      253.69      295.58     31.13 o 
  -3   4  17     1641.40     1736.22     68.10 o 
  -2   4  17       28.44       27.24     10.56 o 
  -1   4  17      310.50      317.35     14.23 o 
   0   4  17        2.69       -4.60      5.77 o 
   1   4  17      325.85      348.20     13.20 o 
   2   4  17       64.46       70.95     10.12 o 
   3   4  17     1840.79     1874.87    116.31 o 
   4   4  17      198.19      204.11     34.39 o 
   5   4  17     1317.85     1320.92    110.21 o 
  -5   5  17       49.26      121.24     39.80 o 
  -4   5  17       64.05       93.76     25.12 o 
  -3   5  17      569.18      592.56     39.11 o 
  -2   5  17       70.53       70.75     14.57 o 
  -1   5  17     4781.72     4625.90    113.10 o 
   0   5  17      182.24      233.46     10.21 o 
   1   5  17     4956.94     4860.02     81.79 o 
   2   5  17       54.69       53.88      9.58 o 
   3   5  17      618.53      714.40     48.11 o 
   4   5  17       85.99       94.06     30.10 o 
   5   5  17       54.22       41.06     45.39 o 
  -5   6  17     1019.72     1122.98     62.34 o 
  -4   6  17      505.00      571.19     43.81 o 
  -3   6  17     1714.12     1693.49     69.66 o 
  -2   6  17      184.53      189.55     23.14 o 
  -1   6  17      157.59      148.45     14.28 o 
   0   6  17       93.58       76.43      8.96 o 
   1   6  17      167.70      141.18     10.31 o 
   2   6  17      167.77      178.70     13.10 o 
   3   6  17     1695.51     1724.47     80.09 o 
   4   6  17      518.30      517.83     69.28 o 
   5   6  17     1082.68     1089.54    101.26 o 
  -4   7  17       13.51       37.18     26.14 o 
  -3   7  17      404.67      483.61     38.87 o 
  -2   7  17      678.68      745.06     38.40 o 
  -1   7  17     1606.33     1572.13     39.68 o 
   0   7  17     1453.20     1483.94     36.77 o 
   1   7  17     1249.12     1171.19     30.23 o 
   2   7  17      761.13      815.53     26.61 o 
   3   7  17      474.74      476.63     42.21 o 
   4   7  17        3.79       -1.73     38.81 o 
  -4   8  17      920.85     1020.71     58.46 o 
  -3   8  17      179.30      237.41     31.63 o 
  -2   8  17      272.64      308.61     23.71 o 
  -1   8  17       25.30       22.16     10.34 o 
   0   8  17       76.52       91.99     12.68 o 
   1   8  17       34.38       33.23     10.87 o 
   2   8  17      278.01      280.24     18.44 o 
   3   8  17      205.25      202.90     46.52 o 
   4   8  17      925.29      957.36     94.50 o 
  -4   9  17       98.53      108.72     32.21 o 
  -3   9  17       25.90       26.23     22.54 o 
  -2   9  17      953.28      938.12     31.31 o 
  -1   9  17        3.73        8.22     11.86 o 
   0   9  17     2292.87     2207.43     54.48 o 
   1   9  17        5.10       16.19     13.04 o 
   2   9  17      977.49     1000.07     34.45 o 
   3   9  17       33.51       38.14     38.64 o 
   4   9  17       96.94       53.65     47.32 o 
  -3  10  17       63.58      110.59     30.09 o 
  -2  10  17      662.44      622.12     46.92 o 
  -1  10  17        8.88       13.99     12.84 o 
   0  10  17        0.21       11.42     14.23 o 
   1  10  17        3.30        2.44     13.48 o 
   2  10  17      664.10      633.16     31.41 o 
   3  10  17       63.68       28.00     42.07 o 
  -3  11  17       30.96       47.99     29.35 o 
  -2  11  17      540.28      479.59     31.43 o 
  -1  11  17      208.07      246.17     20.17 o 
   0  11  17     1279.02     1307.88     41.03 o 
   1  11  17      228.50      227.13     21.28 o 
   2  11  17      542.42      492.34     33.04 o 
   3  11  17       33.29       59.73     44.48 o 
  -2  12  17      277.67      296.11     41.37 o 
  -1  12  17      157.24      155.48     19.27 o 
   0  12  17      146.03      164.33     20.21 o 
   1  12  17      147.91      144.45     29.44 o 
   2  12  17      262.07      280.97     26.65 o 
  -1  13  17      596.00      599.55     42.95 o 
   0  13  17      115.22      143.58     20.67 o 
   1  13  17      700.99      637.73     37.08 o 
   0   0  18       77.90       89.26     10.72 o 
   1   0  18      604.12      623.26     15.08 o 
   2   0  18     2107.56     2120.32     58.22 o 
   3   0  18      583.63      627.25     45.10 o 
   4   0  18      432.32      425.73     64.91 o 
   5   0  18      990.33     1122.62    104.02 o 
  -5   1  18        7.81       29.30     47.10 o 
  -4   1  18      155.81      193.98     33.15 o 
  -3   1  18     1025.76     1011.35     58.79 o 
  -2   1  18       65.18       57.98     12.10 o 
  -1   1  18     2432.72     2428.39     42.20 o 
   0   1  18       54.65       68.08      6.56 o 
   1   1  18     2398.39     2380.52     41.20 o 
   2   1  18       50.73       60.98      8.21 o 
   3   1  18     1145.89     1145.38     58.24 o 
   4   1  18      150.73      144.12     47.19 o 
   5   1  18        7.12       -3.37     44.61 o 
  -5   2  18      559.51      616.82     84.57 o 
  -4   2  18      339.42      403.81     48.29 o 
  -3   2  18     2231.57     2277.32     79.78 o 
  -2   2  18      843.64      849.02     29.84 o 
  -1   2  18      963.60      956.75     20.32 o 
   0   2  18       58.39       64.88      6.76 o 
   1   2  18      816.04      797.71     19.22 o 
   2   2  18     1128.45     1145.80     28.75 o 
   3   2  18     2433.71     2431.09    145.00 o 
   4   2  18      300.61      339.96     58.09 o 
   5   2  18      651.15      675.43     83.44 o 
  -5   3  18       55.35       61.34     35.66 o 
  -4   3  18      155.21      163.98     34.64 o 
  -3   3  18      110.34       87.01     20.05 o 
  -2   3  18     4016.65     3894.28     91.32 o 
  -1   3  18     2196.00     2175.81     42.13 o 
   0   3  18     1497.95     1393.35     27.16 o 
   1   3  18     2242.93     2239.11     39.22 o 
   2   3  18     4153.41     4071.98     87.39 o 
   3   3  18      161.21      164.72     42.03 o 
   4   3  18      123.22      110.41     44.95 o 
   5   3  18       76.88       80.48     32.73 o 
  -5   4  18       59.74       50.14     36.45 o 
  -4   4  18     1735.24     1716.39     70.70 o 
  -3   4  18      365.25      391.55     32.44 o 
  -2   4  18      890.45      890.79     30.07 o 
  -1   4  18      128.53      127.83     11.82 o 
   0   4  18      220.47      250.28     10.63 o 
   1   4  18      220.55      219.36     11.56 o 
   2   4  18      892.25      896.52     29.27 o 
   3   4  18      376.72      460.37     57.97 o 
   4   4  18     1815.31     1794.01     87.55 o 
   5   4  18       46.56       24.91     43.13 o 
  -5   5  18       84.64      118.49     39.53 o 
  -4   5  18      106.80       90.01     23.07 o 
  -3   5  18       46.34       55.46     21.56 o 
  -2   5  18      954.29     1026.91     36.46 o 
  -1   5  18      826.00      833.56     31.07 o 
   0   5  18     2106.53     2176.46     37.43 o 
   1   5  18      870.09      852.05     23.07 o 
   2   5  18      816.13      836.90     29.41 o 
   3   5  18       42.59       75.56     26.16 o 
   4   5  18      128.63      201.82     38.75 o 
   5   5  18       62.45       74.24     44.26 o 
  -5   6  18        9.19       52.41     34.49 o 
  -4   6  18      910.51      973.99     55.34 o 
  -3   6  18      115.99      126.98     44.23 o 
  -2   6  18     1154.18     1158.68     42.45 o 
  -1   6  18      564.05      571.57     24.32 o 
   0   6  18      795.67      828.78     23.87 o 
   1   6  18      545.55      562.48     19.06 o 
   2   6  18     1272.14     1282.17     34.74 o 
   3   6  18       81.58      100.85     28.41 o 
   4   6  18      758.09      912.80     87.59 o 
   5   6  18       27.76       48.26     42.96 o 
  -4   7  18       52.13       55.39     28.31 o 
  -3   7  18      673.89      715.25     46.30 o 
  -2   7  18      943.88      933.29     42.22 o 
  -1   7  18      765.51      768.60     27.67 o 
   0   7  18     4326.91     4451.71     88.90 o 
   1   7  18      672.22      655.20     21.37 o 
   2   7  18      864.82      887.16     28.85 o 
   3   7  18      687.42      740.44     51.88 o 
   4   7  18       90.20       76.77     45.23 o 
  -4   8  18      315.24      326.62     39.91 o 
  -3   8  18      918.26      947.75     53.44 o 
  -2   8  18      576.55      517.05     23.15 o 
  -1   8  18      325.25      359.16     26.28 o 
   0   8  18       37.95       41.97     12.24 o 
   1   8  18      333.46      365.31     24.46 o 
   2   8  18      639.82      593.92     25.96 o 
   3   8  18      951.40      950.44     59.29 o 
   4   8  18      320.18      319.60     63.59 o 
  -4   9  18       37.64       78.20     31.17 o 
  -3   9  18      267.76      318.01     44.96 o 
  -2   9  18      117.86      124.81     20.94 o 
  -1   9  18     1593.13     1678.84     41.37 o 
   0   9  18       89.97      100.00     15.38 o 
   1   9  18     1521.24     1579.74     56.18 o 
   2   9  18      106.32      117.59     15.76 o 
   3   9  18      262.83      297.00     54.12 o 
   4   9  18       15.89       72.79     49.03 o 
  -3  10  18      827.88      870.05     54.14 o 
  -2  10  18      112.52       89.46     20.71 o 
  -1  10  18      202.00      202.54     17.09 o 
   0  10  18       78.76       88.67     16.43 o 
   1  10  18      214.60      218.04     18.57 o 
   2  10  18      115.33      126.66     23.29 o 
   3  10  18      883.42      837.49     85.10 o 
  -3  11  18      284.81      316.29     38.90 o 
  -2  11  18      269.28      235.53     33.16 o 
  -1  11  18     1255.53     1337.16     40.19 o 
   0  11  18      162.13      175.38     19.29 o 
   1  11  18     1147.34     1124.57     51.31 o 
   2  11  18      280.79      253.54     25.02 o 
   3  11  18      293.73      269.28     59.38 o 
  -2  12  18      285.58      330.37     41.15 o 
  -1  12  18       58.23       58.70     17.99 o 
   0  12  18       25.76       30.72     17.46 o 
   1  12  18       39.71       38.10     34.00 o 
   2  12  18      311.45      314.33     30.31 o 
  -1  13  18      186.28      210.70     21.74 o 
   0  13  18      846.54      960.60     36.82 o 
   1  13  18      252.17      202.45     26.97 o 
   1   0  19      627.58      529.40     14.96 o 
   2   0  19      705.99      719.32     22.66 o 
   3   0  19      135.63      204.23     29.71 o 
   4   0  19     2693.24     2687.31    168.52 o 
   5   0  19       11.41       55.66     50.59 o 
  -5   1  19      190.45      111.42     55.90 o 
  -4   1  19      301.47      249.75     37.16 o 
  -3   1  19      540.80      568.41     49.81 o 
  -2   1  19     2411.39     2327.63     69.66 o 
  -1   1  19      917.75      930.46     20.19 o 
   0   1  19     4396.89     4259.32     66.03 o 
   1   1  19      819.42      855.27     20.81 o 
   2   1  19     2221.58     2142.73     51.52 o 
   3   1  19      483.00      529.21     57.62 o 
   4   1  19      300.40      417.97     61.90 o 
   5   1  19      231.77      368.64     67.65 o 
  -5   2  19      412.09      603.92     87.34 o 
  -4   2  19     1383.39     1398.51     76.64 o 
  -3   2  19      665.02      683.31     39.22 o 
  -2   2  19      443.83      419.98     22.01 o 
  -1   2  19      572.84      523.83     15.87 o 
   0   2  19      945.35      963.57     20.37 o 
   1   2  19      480.93      457.18     14.55 o 
   2   2  19      447.61      374.47     17.01 o 
   3   2  19      773.03      740.91     70.97 o 
   4   2  19     1184.72     1266.44    103.27 o 
   5   2  19      453.81      542.08     78.06 o 
  -5   3  19       44.03       43.71     34.94 o 
  -4   3  19      164.78      220.42     37.09 o 
  -3   3  19      206.21      209.09     29.29 o 
  -2   3  19      194.74      218.78     15.22 o 
  -1   3  19     1647.74     1686.09     40.84 o 
   0   3  19     2111.36     2143.01     38.36 o 
   1   3  19     1816.21     1847.15     37.42 o 
   2   3  19       71.44       79.12     10.09 o 
   3   3  19      290.09      269.24     48.51 o 
   4   3  19      159.62      197.34     51.49 o 
   5   3  19       20.88       20.89     38.59 o 
  -5   4  19      990.24     1083.85     86.62 o 
  -4   4  19      124.75      191.87     37.82 o 
  -3   4  19     1487.92     1529.73     62.51 o 
  -2   4  19     1413.17     1310.20     38.39 o 
  -1   4  19      822.22      763.60     24.47 o 
   0   4  19      470.42      447.78     14.23 o 
   1   4  19      782.81      746.27     21.39 o 
   2   4  19     1359.07     1270.74     38.03 o 
   3   4  19     1404.03     1374.01    102.97 o 
   4   4  19       96.37      150.73     50.24 o 
   5   4  19      900.26      938.00     95.23 o 
  -5   5  19        2.57       12.24     34.96 o 
  -4   5  19      163.92      170.67     35.57 o 
  -3   5  19      427.61      404.06     48.50 o 
  -2   5  19       32.52       47.93     12.38 o 
  -1   5  19     4647.07     4669.35    107.95 o 
   0   5  19      168.82      180.13     11.62 o 
   1   5  19     4306.15     4283.67     81.02 o 
   2   5  19       41.67       51.93     11.09 o 
   3   5  19      427.63      477.10     42.99 o 
   4   5  19      155.54      236.86     37.32 o 
   5   5  19        5.98      -55.67     36.40 o 
  -4   6  19      500.59      552.33     44.63 o 
  -3   6  19     1690.04     1630.96     70.88 o 
  -2   6  19      281.00      260.20     16.13 o 
  -1   6  19      405.42      427.49     22.72 o 
   0   6  19      128.47      111.49     12.57 o 
   1   6  19      548.45      550.74     18.68 o 
   2   6  19      335.86      318.12     16.87 o 
   3   6  19     1735.08     1684.15     81.25 o 
   4   6  19      557.48      582.27     78.47 o 
  -4   7  19        7.58        8.25     26.94 o 
  -3   7  19      256.76      278.77     33.23 o 
  -2   7  19      487.65      517.70     33.02 o 
  -1   7  19      741.64      763.97     27.71 o 
   0   7  19     1864.11     1849.23     52.63 o 
   1   7  19      632.49      611.74     22.72 o 
   2   7  19      468.05      485.73     21.82 o 
   3   7  19      310.27      290.49     78.10 o 
   4   7  19       32.67       37.20     43.69 o 
  -4   8  19      422.92      530.74     47.27 o 
  -3   8  19      124.28      164.83     31.07 o 
  -2   8  19      744.54      717.68     34.52 o 
  -1   8  19      193.81      193.13     16.22 o 
   0   8  19       45.52       24.56     13.03 o 
   1   8  19      161.43      162.55     17.30 o 
   2   8  19      754.54      706.32     29.13 o 
   3   8  19      132.47      184.50     33.64 o 
   4   8  19      358.95      455.23     70.71 o 
  -4   9  19      161.81      160.24     35.43 o 
  -3   9  19      179.54      154.26     38.46 o 
  -2   9  19     1210.95     1102.43     34.32 o 
  -1   9  19       81.39       75.80     14.13 o 
   0   9  19     1997.60     2170.47     81.61 o 
   1   9  19       65.04       37.85     14.02 o 
   2   9  19     1109.03     1063.64     37.28 o 
   3   9  19      219.10      249.29     51.74 o 
   4   9  19      183.99      190.44     56.92 o 
  -3  10  19       29.06       54.54     30.33 o 
  -2  10  19      616.39      669.21     35.51 o 
  -1  10  19      262.74      272.75     20.10 o 
   0  10  19        2.81        9.43     15.11 o 
   1  10  19      243.37      239.68     19.52 o 
   2  10  19      618.64      668.37     33.22 o 
   3  10  19       36.15       32.26     41.23 o 
  -3  11  19       88.47       87.65     32.40 o 
  -2  11  19      376.70      350.41     29.43 o 
  -1  11  19      163.13      199.50     19.72 o 
   0  11  19      382.60      377.39     23.78 o 
   1  11  19      121.01       72.49     17.51 o 
   2  11  19      467.80      518.27     33.74 o 
  -2  12  19      198.90      138.68     32.52 o 
  -1  12  19       37.15        6.50     16.88 o 
   0  12  19      113.22       98.55     19.62 o 
   1  12  19       63.10       53.68     18.33 o 
   2  12  19      185.62      166.62     23.73 o 
  -1  13  19      486.00      424.30     26.41 o 
   0  13  19       56.77       32.87     22.05 o 
   1  13  19      525.81      514.98     34.28 o 
   0   0  20      982.49     1021.51     30.04 o 
   1   0  20      702.83      715.45     20.45 o 
   2   0  20        9.18       15.45      8.29 o 
   3   0  20     1831.32     1947.56    111.23 o 
   4   0  20       17.66       74.18     45.09 o 
   5   0  20      756.60      797.95     93.77 o 
  -5   1  20        6.98       17.81     51.19 o 
  -4   1  20      373.78      365.90     42.20 o 
  -3   1  20       65.05       72.47     25.46 o 
  -2   1  20      966.13      930.49     29.50 o 
  -1   1  20     4124.75     3973.57     72.86 o 
   0   1  20      301.55      311.74     11.58 o 
   1   1  20     3982.42     3875.88     77.16 o 
   2   1  20      973.32      957.53     27.67 o 
   3   1  20       44.29       44.20     24.51 o 
   4   1  20      269.30      269.47     58.16 o 
   5   1  20        4.67       60.52     52.97 o 
  -5   2  20      452.54      474.43     80.30 o 
  -4   2  20      998.97     1110.90     67.75 o 
  -3   2  20     1911.91     1887.36     91.43 o 
  -2   2  20      715.76      726.08     27.08 o 
  -1   2  20      266.00      244.39     12.81 o 
   0   2  20      536.93      550.00     15.31 o 
   1   2  20      448.23      403.40     21.46 o 
   2   2  20      517.87      511.61     22.07 o 
   3   2  20     1880.78     1807.62    121.31 o 
   4   2  20      894.90      880.30     88.29 o 
   5   2  20      566.17      599.83     82.49 o 
  -5   3  20       73.87       75.54     37.56 o 
  -4   3  20       46.06       56.51     30.79 o 
  -3   3  20      617.11      570.55     46.09 o 
  -2   3  20      736.23      654.78     27.24 o 
  -1   3  20      770.44      747.67     24.73 o 
   0   3  20     2958.57     2886.03     47.27 o 
   1   3  20      860.54      833.94     22.35 o 
   2   3  20      578.04      549.47     21.30 o 
   3   3  20      628.28      627.19     69.17 o 
   4   3  20       75.47      139.06     49.06 o 
   5   3  20      100.89       96.71     36.00 o 
  -5   4  20       26.43       83.64     38.71 o 
  -4   4  20     1639.43     1685.60     90.87 o 
  -3   4  20      287.33      341.73     43.74 o 
  -2   4  20     1080.20     1037.94     36.60 o 
  -1   4  20       95.65       75.84     11.52 o 
   0   4  20      178.28      146.30      9.55 o 
   1   4  20      168.01      182.94     11.78 o 
   2   4  20     1028.73     1005.35     34.24 o 
   3   4  20      295.84      358.83     56.64 o 
   4   4  20     1724.12     1762.64    122.18 o 
   5   4  20       19.85       -2.29     42.66 o 
  -5   5  20      119.07      168.16     42.32 o 
  -4   5  20       39.99       46.21     15.80 o 
  -3   5  20       60.49       88.50     24.14 o 
  -2   5  20      929.92      925.10     27.42 o 
  -1   5  20      245.67      278.53     17.63 o 
   0   5  20     3813.30     3635.47     74.32 o 
   1   5  20      240.85      261.21     13.87 o 
   2   5  20     1000.97     1017.39     32.47 o 
   3   5  20       48.88       65.14     27.56 o 
   4   5  20       64.25       94.32     32.31 o 
   5   5  20      142.31       62.13     45.93 o 
  -4   6  20     1003.92     1061.52     58.55 o 
  -3   6  20      599.59      637.41     43.91 o 
  -2   6  20      576.44      561.69     30.26 o 
  -1   6  20      567.31      592.04     27.84 o 
   0   6  20      200.96      217.83     15.05 o 
   1   6  20      540.30      567.76     21.24 o 
   2   6  20      623.42      620.61     29.14 o 
   3   6  20      530.87      539.91     57.53 o 
   4   6  20      966.51      952.36     63.92 o 
  -4   7  20       82.55       74.45     29.99 o 
  -3   7  20      179.79      172.08     30.22 o 
  -2   7  20      690.36      743.06     35.94 o 
  -1   7  20      997.70     1008.03     33.26 o 
   0   7  20     1671.62     1556.18     48.79 o 
   1   7  20      987.50      970.16     40.20 o 
   2   7  20      661.14      718.34     29.02 o 
   3   7  20      253.29      267.16     36.63 o 
   4   7  20      106.24      149.92     51.19 o 
  -4   8  20      166.91      155.12     36.42 o 
  -3   8  20      377.04      476.50     41.67 o 
  -2   8  20      616.21      639.09     33.48 o 
  -1   8  20      300.53      310.97     18.11 o 
   0   8  20      232.09      254.03     18.58 o 
   1   8  20      279.19      290.43     19.12 o 
   2   8  20      580.60      558.16     27.18 o 
   3   8  20      451.62      497.25     46.44 o 
   4   8  20      280.23      359.32     63.74 o 
  -3   9  20      346.25      350.23     39.11 o 
  -2   9  20       86.95       96.85     21.00 o 
  -1   9  20      917.12      907.74     36.68 o 
   0   9  20       17.54       16.60     14.39 o 
   1   9  20      982.48      977.76     34.17 o 
   2   9  20      121.52      149.06     19.31 o 
   3   9  20      347.13      409.44     60.91 o 
  -3  10  20      633.93      655.82     50.11 o 
  -2  10  20      177.17      134.02     23.47 o 
  -1  10  20      140.19      148.92     18.05 o 
   0  10  20      141.70      138.98     18.05 o 
   1  10  20      103.36       69.06     16.27 o 
   2  10  20      190.78      187.79     21.13 o 
   3  10  20      753.14      822.40     83.60 o 
  -2  11  20      228.53      236.21     28.93 o 
  -1  11  20      651.06      618.64     32.44 o 
   0  11  20      568.53      566.45     28.14 o 
   1  11  20      607.26      615.06     37.17 o 
   2  11  20      253.87      281.60     26.33 o 
  -2  12  20      183.65      145.92     32.35 o 
  -1  12  20      321.04      363.63     24.43 o 
   0  12  20      589.97      682.05     32.02 o 
   1  12  20      294.68      329.28     25.96 o 
   2  12  20      202.11      249.44     44.58 o 
   0  13  20      346.91      357.79     25.79 o 
   1   0  21     1380.04     1419.66     31.95 o 
   2   0  21      786.01      746.20     24.35 o 
   3   0  21        6.51       14.55     23.45 o 
   4   0  21      718.78      679.42     81.06 o 
   5   0  21       93.55       95.06     55.54 o 
  -5   1  21      288.56      316.19     71.18 o 
  -4   1  21      675.23      686.66     71.09 o 
  -3   1  21      724.77      694.55     52.07 o 
  -2   1  21     1031.89     1020.03     31.09 o 
  -1   1  21       34.48       51.58      8.91 o 
   0   1  21     2234.49     2242.46     38.50 o 
   1   1  21       10.77       17.42      8.16 o 
   2   1  21     1296.18     1261.29     32.53 o 
   3   1  21      904.45      877.48     56.43 o 
   4   1  21      639.31      725.43     82.53 o 
   5   1  21      334.98      370.51     73.64 o 
  -5   2  21      129.22      129.01     62.83 o 
  -4   2  21     1006.38     1037.14     67.70 o 
  -3   2  21     1030.75     1005.12    113.77 o 
  -2   2  21      771.97      753.71     23.39 o 
  -1   2  21     1388.78     1388.81     33.00 o 
   0   2  21      343.90      342.50     12.67 o 
   1   2  21     1601.46     1590.65     33.63 o 
   2   2  21      556.42      550.69     21.85 o 
   3   2  21      972.95      966.09     82.52 o 
   4   2  21      929.17      943.07     89.99 o 
   5   2  21      213.98      279.82     66.16 o 
  -5   3  21      177.99      272.51     68.62 o 
  -4   3  21      187.71      211.85     70.79 o 
  -3   3  21      560.27      568.25     45.81 o 
  -2   3  21      615.06      615.27     21.62 o 
  -1   3  21     2514.19     2516.66     56.27 o 
   0   3  21     1415.77     1509.59     28.86 o 
   1   3  21     2627.73     2626.10     51.17 o 
   2   3  21      488.54      484.26     20.68 o 
   3   3  21      461.55      525.66     66.03 o 
   4   3  21      243.74      321.04     59.85 o 
   5   3  21      139.50      129.61     37.91 o 
  -5   4  21      497.63      440.94     55.22 o 
  -4   4  21      289.68      340.12     46.59 o 
  -3   4  21      727.37      724.98     43.89 o 
  -2   4  21      425.62      440.02     19.58 o 
  -1   4  21      170.64      178.55     13.97 o 
   0   4  21     4623.70     4613.50     85.40 o 
   1   4  21      205.90      215.80     12.91 o 
   2   4  21      493.88      498.91     28.14 o 
   3   4  21      731.84      712.26     73.89 o 
   4   4  21      298.42      291.53     58.81 o 
   5   4  21      429.36      369.27     67.71 o 
  -4   5  21      413.11      385.39     47.27 o 
  -3   5  21      673.79      669.66     56.29 o 
  -2   5  21      132.82      115.90     13.00 o 
  -1   5  21      904.34      970.38     33.53 o 
   0   5  21      121.39      143.29     13.31 o 
   1   5  21     1155.60     1210.48     28.59 o 
   2   5  21      109.31      104.82     19.18 o 
   3   5  21      596.99      573.60     47.58 o 
   4   5  21      420.15      372.13     45.02 o 
  -4   6  21       42.57       35.33     27.28 o 
  -3   6  21      915.31      905.54     51.83 o 
  -2   6  21      594.49      542.95     30.02 o 
  -1   6  21      186.50      206.85     18.08 o 
   0   6  21       12.69       19.83     11.04 o 
   1   6  21      256.54      264.75     16.30 o 
   2   6  21      541.58      520.66     24.69 o 
   3   6  21      828.87      853.61     56.96 o 
   4   6  21       47.26       18.56     48.11 o 
  -4   7  21      185.45      241.85     35.99 o 
  -3   7  21      276.95      317.72     36.18 o 
  -2   7  21      788.37      788.43     41.26 o 
  -1   7  21      777.80      786.15     30.54 o 
   0   7  21      327.40      319.80     18.07 o 
   1   7  21      846.78      908.43     29.76 o 
   2   7  21      773.70      819.59     31.00 o 
   3   7  21      293.83      342.40     40.77 o 
   4   7  21      164.92      178.37     54.09 o 
  -4   8  21      667.51      738.39     83.36 o 
  -3   8  21      222.10      195.38     32.95 o 
  -2   8  21      489.08      467.78     33.98 o 
  -1   8  21      390.19      415.54     20.44 o 
   0   8  21      172.02      179.02     17.34 o 
   1   8  21      347.76      372.76     21.31 o 
   2   8  21      537.14      520.09     25.94 o 
   3   8  21      196.92      157.12     35.25 o 
   4   8  21      655.58      741.26     85.60 o 
  -3   9  21      305.87      301.73     37.85 o 
  -2   9  21      637.60      634.33     38.53 o 
  -1   9  21      122.59      133.50     15.74 o 
   0   9  21      925.24      952.72     35.74 o 
   1   9  21      135.71      140.20     17.05 o 
   2   9  21      609.58      628.55     32.70 o 
   3   9  21      275.70      264.44     55.77 o 
  -3  10  21       75.24       86.48     31.82 o 
  -2  10  21      613.42      608.77     39.92 o 
  -1  10  21      464.36      449.53     24.76 o 
   0  10  21       31.74       22.25     16.10 o 
   1  10  21      419.74      443.37     29.75 o 
   2  10  21      545.85      595.64     35.68 o 
  -2  11  21      338.26      282.20     30.85 o 
  -1  11  21       30.97        7.67     16.96 o 
   0  11  21      848.24      883.90     34.37 o 
   1  11  21       39.21        6.75     14.37 o 
   2  11  21      371.34      369.86     29.17 o 
  -1  12  21       88.19       82.45     19.22 o 
   0  12  21      144.88      168.11     21.35 o 
   1  12  21       98.91      116.30     21.98 o 
   0   0  22     1914.62     1823.55     46.81 o 
   1   0  22      207.98      214.41     12.72 o 
   2   0  22      830.65      801.12     26.88 o 
   3   0  22     1986.93     1950.99     91.11 o 
   4   0  22      232.40      265.71     61.05 o 
   5   0  22     1022.11     1032.50    105.29 o 
  -5   1  22      216.13      293.56     70.95 o 
  -4   1  22      403.45      406.79     45.81 o 
  -3   1  22      404.58      433.91     96.72 o 
  -2   1  22      397.12      406.07     18.27 o 
  -1   1  22     2110.77     2050.26     42.42 o 
   0   1  22      553.52      562.10     16.18 o 
   1   1  22     2090.81     2025.38     42.32 o 
   2   1  22      315.75      304.87     16.75 o 
   3   1  22      356.43      361.57     38.65 o 
   4   1  22      472.35      596.86     76.38 o 
   5   1  22      211.68      320.76     71.23 o 
  -5   2  22      188.48      257.13     70.85 o 
  -4   2  22      292.03      314.71     43.40 o 
  -3   2  22      608.36      647.34     52.71 o 
  -2   2  22      639.60      642.64     23.63 o 
  -1   2  22     1221.93     1170.90     28.78 o 
   0   2  22      359.91      365.30     14.80 o 
   1   2  22     1250.99     1204.26     28.83 o 
   2   2  22      771.83      761.40     24.85 o 
   3   2  22      759.54      751.57     76.36 o 
   4   2  22      349.56      342.26     63.27 o 
   5   2  22      225.33      256.08     66.46 o 
  -5   3  22      184.10      271.52     70.37 o 
  -4   3  22       40.65       53.14     32.12 o 
  -3   3  22      517.40      519.43     48.17 o 
  -2   3  22     1286.98     1288.99     36.25 o 
  -1   3  22     1049.68      985.65     31.06 o 
   0   3  22      951.64      969.61     26.02 o 
   1   3  22     1343.24     1344.09     29.55 o 
   2   3  22     1389.26     1385.75     37.14 o 
   3   3  22      434.70      516.44     67.47 o 
   4   3  22       73.58       72.51     47.93 o 
   5   3  22      244.75      142.79     57.16 o 
  -4   4  22      932.75     1055.21     71.95 o 
  -3   4  22      328.30      364.93     33.41 o 
  -2   4  22     1190.02     1118.67     34.68 o 
  -1   4  22      282.46      259.79     18.58 o 
   0   4  22      228.47      230.15     14.92 o 
   1   4  22      444.33      406.13     16.68 o 
   2   4  22      930.00      911.20     32.86 o 
   3   4  22      253.53      185.24     51.18 o 
   4   4  22     1062.57     1011.54     95.55 o 
  -4   5  22        3.93      -15.67     31.99 o 
  -3   5  22      358.48      383.53     35.68 o 
  -2   5  22      954.85      917.34     33.22 o 
  -1   5  22      590.94      647.10     28.86 o 
   0   5  22     3118.79     3018.84     63.94 o 
   1   5  22      548.84      551.03     21.92 o 
   2   5  22     1051.68     1056.53     34.65 o 
   3   5  22      402.81      472.89     65.72 o 
   4   5  22        4.01      -29.52     32.31 o 
  -4   6  22      427.12      432.75     54.29 o 
  -3   6  22      175.75      192.41     31.36 o 
  -2   6  22      689.94      665.41     28.00 o 
  -1   6  22     1332.82     1340.29     52.74 o 
   0   6  22      757.60      755.87     31.42 o 
   1   6  22     1418.38     1365.73     37.94 o 
   2   6  22      707.43      712.41     28.75 o 
   3   6  22      212.21      213.13     36.03 o 
   4   6  22      435.56      476.29     50.40 o 
  -4   7  22      133.56      116.07     32.58 o 
  -3   7  22      169.56      212.43     33.03 o 
  -2   7  22      577.91      567.25     25.85 o 
  -1   7  22      472.91      488.69     33.71 o 
   0   7  22      481.91      467.41     21.49 o 
   1   7  22      489.56      484.89     23.57 o 
   2   7  22      472.67      468.68     25.27 o 
   3   7  22      151.51      143.26     33.89 o 
   4   7  22      128.17      152.17     52.64 o 
  -3   8  22      398.06      365.22     39.51 o 
  -2   8  22      102.16      109.30     22.53 o 
  -1   8  22      300.92      315.32     18.80 o 
   0   8  22     1031.78      988.33     33.46 o 
   1   8  22      261.69      283.29     19.71 o 
   2   8  22       94.94       78.88     22.19 o 
   3   8  22      370.85      367.29     93.48 o 
  -3   9  22      230.58      261.89     37.56 o 
  -2   9  22       35.97       39.33     22.08 o 
  -1   9  22      906.54      928.68     30.63 o 
   0   9  22        2.60       14.74     18.24 o 
   1   9  22      868.37      908.32     32.75 o 
   2   9  22       57.10       58.87     18.38 o 
   3   9  22      265.54      311.09     58.06 o 
  -3  10  22      235.77      198.20     55.56 o 
  -2  10  22      277.84      299.48     31.15 o 
  -1  10  22      179.51      184.09     19.84 o 
   0  10  22      363.26      374.09     23.64 o 
   1  10  22      208.23      225.69     22.66 o 
   2  10  22      283.26      323.25     25.66 o 
  -2  11  22       97.64       91.56     37.11 o 
  -1  11  22      290.96      247.16     21.76 o 
   0  11  22      214.60      237.43     22.10 o 
   1  11  22      319.39      246.01     32.22 o 
   2  11  22       80.46       48.94     21.22 o 
  -1  12  22      137.30      138.04     20.28 o 
   0  12  22      297.97      329.01     25.22 o 
   1  12  22      143.71      149.29     22.89 o 
   1   0  23      574.94      597.26     19.98 o 
   2   0  23      573.25      618.93     24.74 o 
   3   0  23      905.38      837.22     56.58 o 
   4   0  23      518.64      440.07     72.15 o 
   5   0  23        6.75       61.48     56.14 o 
  -5   1  23      398.16      379.36     77.74 o 
  -4   1  23       47.14       62.73     46.64 o 
  -3   1  23      799.64      790.84     54.27 o 
  -2   1  23      829.91      811.70     27.21 o 
  -1   1  23      208.21      209.78     12.97 o 
   0   1  23      735.43      769.48     22.80 o 
   1   1  23      256.09      271.23     13.78 o 
   2   1  23      910.17      889.04     27.96 o 
   3   1  23      628.16      621.80     51.06 o 
   4   1  23       88.84       98.30     51.49 o 
   5   1  23      338.77      404.95     77.51 o 
  -4   2  23      377.66      379.10     46.82 o 
  -3   2  23      579.70      519.45     52.51 o 
  -2   2  23      549.35      558.54     21.57 o 
  -1   2  23      988.02      996.21     26.30 o 
   0   2  23      386.05      416.90     18.92 o 
   1   2  23      961.68      978.65     27.37 o 
   2   2  23      429.62      457.22     20.89 o 
   3   2  23      416.82      439.01     65.12 o 
   4   2  23      433.39      381.60     68.08 o 
  -4   3  23      219.58      236.55     41.93 o 
  -3   3  23      503.99      542.66     62.72 o 
  -2   3  23      936.15      935.16     32.21 o 
  -1   3  23      690.74      674.29     25.13 o 
   0   3  23      564.75      563.06     21.88 o 
   1   3  23      973.96      904.80     26.22 o 
   2   3  23      922.50      937.29     29.78 o 
   3   3  23      400.47      434.36     66.04 o 
   4   3  23      211.00      267.71     61.43 o 
  -4   4  23      238.11      245.93     43.74 o 
  -3   4  23      609.48      639.45     55.10 o 
  -2   4  23     1102.59     1108.79     36.48 o 
  -1   4  23      295.86      298.42     17.58 o 
   0   4  23      535.70      608.62     24.50 o 
   1   4  23      384.45      393.32     17.94 o 
   2   4  23     1119.43     1086.74     36.14 o 
   3   4  23      676.88      640.84     73.95 o 
   4   4  23      262.57      241.14     61.04 o 
  -4   5  23      332.23      325.41     49.00 o 
  -3   5  23      211.30      222.28     31.19 o 
  -2   5  23      495.94      453.90     23.34 o 
  -1   5  23     1430.40     1411.73     40.83 o 
   0   5  23      111.71      152.19     15.49 o 
   1   5  23     1410.17     1397.86     35.92 o 
   2   5  23      401.30      402.05     25.78 o 
   3   5  23      177.77      207.03     55.34 o 
   4   5  23      315.92      361.72     46.14 o 
  -4   6  23       36.01       67.11     38.02 o 
  -3   6  23      451.27      405.42     38.69 o 
  -2   6  23      755.62      716.68     29.53 o 
  -1   6  23      469.14      499.91     26.18 o 
   0   6  23      967.87     1066.99     31.42 o 
   1   6  23      332.86      381.60     22.63 o 
   2   6  23      712.73      748.50     30.09 o 
   3   6  23      477.03      525.23     49.08 o 
   4   6  23       42.01       15.02     32.66 o 
  -4   7  23      378.28      467.79     46.82 o 
  -3   7  23      160.01      183.51     33.01 o 
  -2   7  23      422.60      476.82     34.53 o 
  -1   7  23      541.61      546.48     23.85 o 
   0   7  23      406.20      382.63     20.37 o 
   1   7  23      616.56      634.60     26.48 o 
   2   7  23      468.41      465.24     25.27 o 
   3   7  23      144.92      112.69     34.38 o 
   4   7  23      341.38      442.70     71.84 o 
  -3   8  23      486.26      497.52     44.90 o 
  -2   8  23      419.51      432.32     25.18 o 
  -1   8  23      439.34      426.26     21.82 o 
   0   8  23      294.60      311.21     20.90 o 
   1   8  23      473.73      483.34     24.07 o 
   2   8  23      512.06      486.02     29.32 o 
   3   8  23      511.97      599.26     52.34 o 
  -3   9  23      279.00      273.47     38.97 o 
  -2   9  23      429.65      405.37     33.53 o 
  -1   9  23      158.75      183.93     17.50 o 
   0   9  23      555.84      540.90     26.78 o 
   1   9  23      170.91      184.59     20.99 o 
   2   9  23      331.98      336.19     25.71 o 
  -2  10  23      206.75      200.93     31.74 o 
  -1  10  23      839.15      897.41     43.92 o 
   0  10  23       37.28       27.03     17.02 o 
   1  10  23      879.90      935.22     37.93 o 
   2  10  23      198.23      235.12     23.68 o 
  -2  11  23      368.56      324.94     38.01 o 
  -1  11  23      169.71      201.19     20.84 o 
   0  11  23      509.78      547.01     28.71 o 
   1  11  23      135.44      138.56     25.73 o 
   2  11  23      399.18      431.58     31.66 o 
   0  12  23      213.43      202.98     22.69 o 
   0   0  24     2737.00     2715.32     82.50 o 
   1   0  24      139.34      121.09     11.46 o 
   2   0  24     1306.44     1366.28     40.96 o 
   3   0  24      395.56      376.55     41.58 o 
   4   0  24       31.47       48.70     49.96 o 
  -4   1  24      368.98      350.53     68.83 o 
  -3   1  24      435.03      337.05     41.20 o 
  -2   1  24      904.45      864.15     28.43 o 
  -1   1  24     1163.21     1181.44     29.39 o 
   0   1  24       41.88       73.39     11.80 o 
   1   1  24     1137.25     1159.43     29.15 o 
   2   1  24      912.04      892.69     28.86 o 
   3   1  24      419.43      451.87     65.00 o 
   4   1  24      497.01      483.41     76.19 o 
  -4   2  24      288.17      269.89     43.20 o 
  -3   2  24      475.11      265.70    156.72 o 
  -2   2  24      770.97      734.71     28.52 o 
  -1   2  24     1206.94     1170.81     30.02 o 
   0   2  24     1052.51      985.41     28.70 o 
   1   2  24     1263.13     1272.38     31.95 o 
   2   2  24      799.66      738.62     26.29 o 
   3   2  24      453.86      473.26     67.25 o 
   4   2  24      324.28      301.64     64.77 o 
  -4   3  24      245.17      252.28     43.68 o 
  -3   3  24      709.32      745.94     57.38 o 
  -2   3  24      375.67      345.62     20.51 o 
  -1   3  24       81.02       65.96     10.64 o 
   0   3  24     1928.07     1980.57     46.04 o 
   1   3  24       57.08       62.47     11.59 o 
   2   3  24      362.15      356.73     23.22 o 
   3   3  24      655.94      709.43     81.50 o 
   4   3  24      215.69      228.43     60.86 o 
  -4   4  24      295.35      203.16     51.46 o 
  -3   4  24      262.09      301.62     42.33 o 
  -2   4  24     1000.27     1014.84     34.48 o 
  -1   4  24     1359.55     1377.60     38.93 o 
   0   4  24      251.02      282.01     18.01 o 
   1   4  24     1182.90     1196.57     33.48 o 
   2   4  24      855.17      848.92     35.84 o 
   3   4  24      238.65      323.17     61.50 o 
   4   4  24      333.36      348.85     68.89 o 
  -4   5  24       12.36       31.92     35.92 o 
  -3   5  24      266.21      248.44     50.10 o 
  -2   5  24      485.89      489.00     24.42 o 
  -1   5  24      466.15      448.73     27.94 o 
   0   5  24      477.85      525.89     22.90 o 
   1   5  24      551.95      548.24     22.20 o 
   2   5  24      418.42      402.33     26.59 o 
   3   5  24      293.51      307.17     61.13 o 
   4   5  24        7.79       46.10     32.76 o 
  -4   6  24      509.47      579.71     91.33 o 
  -3   6  24      451.59      474.50     51.97 o 
  -2   6  24      280.96      260.22     18.86 o 
  -1   6  24      752.89      689.12     51.21 o 
   0   6  24      101.91      124.38     14.67 o 
   1   6  24      687.61      725.11     27.61 o 
   2   6  24      329.87      336.74     27.73 o 
   3   6  24      466.80      475.30     63.98 o 
   4   6  24      436.29      499.96     52.70 o 
  -3   7  24      196.28      240.35     55.38 o 
  -2   7  24      535.72      461.57     24.30 o 
  -1   7  24      709.44      717.07     28.46 o 
   0   7  24      238.62      250.50     19.41 o 
   1   7  24      584.89      575.36     33.96 o 
   2   7  24      593.52      532.62     30.05 o 
   3   7  24      219.97      219.61     39.73 o 
  -3   8  24      455.96      505.59     56.57 o 
  -2   8  24      538.41      501.27     82.84 o 
  -1   8  24      349.59      365.70     20.67 o 
   0   8  24     1049.65     1114.56     36.75 o 
   1   8  24      354.91      329.09     21.66 o 
   2   8  24      529.38      551.58     31.75 o 
   3   8  24      480.64      573.42     68.68 o 
  -3   9  24      132.85      130.17     40.17 o 
  -2   9  24      128.48       88.67     24.29 o 
  -1   9  24      562.12      576.20     27.88 o 
   0   9  24       21.21       27.41     16.57 o 
   1   9  24      598.85      633.19     32.12 o 
   2   9  24       92.24       56.51     19.33 o 
  -2  10  24      182.89      150.20     27.32 o 
  -1  10  24      162.43      160.39     20.11 o 
   0  10  24      353.94      315.35     29.95 o 
   1  10  24      178.94      150.68     21.07 o 
   2  10  24      143.68      123.15     26.41 o 
  -1  11  24      222.22      219.01     21.81 o 
   0  11  24       61.93       87.51     19.82 o 
   1  11  24      164.60      121.78     20.58 o 
   1   0  25     1181.53     1132.80     31.36 o 
   2   0  25      640.53      640.00     29.74 o 
   3   0  25      230.79      239.54     79.47 o 
   4   0  25      328.12      322.76     67.58 o 
  -4   1  25      437.08      460.20     76.91 o 
  -3   1  25      501.80      480.28     47.39 o 
  -2   1  25      222.35      233.77     17.57 o 
  -1   1  25      382.88      417.00     19.21 o 
   0   1  25     1381.61     1340.79     34.98 o 
   1   1  25      353.05      390.25     18.36 o 
   2   1  25      226.42      243.35     24.24 o 
   3   1  25      486.15      474.07     69.12 o 
   4   1  25      382.61      338.26     69.83 o 
  -4   2  25      332.02      292.76     45.39 o 
  -3   2  25      778.12      241.93    321.25 o 
  -2   2  25      398.36      399.01     24.03 o 
  -1   2  25      548.78      538.14     21.60 o 
   0   2  25      593.02      599.99     23.08 o 
   1   2  25      490.88      481.36     22.00 o 
   2   2  25      324.91      334.57     25.14 o 
   3   2  25      688.46      658.73     79.16 o 
   4   2  25      368.51      435.98     73.68 o 
  -4   3  25      123.60       94.83     37.72 o 
  -3   3  25      102.53      114.75     34.87 o 
  -2   3  25      860.30      867.02     32.27 o 
  -1   3  25      796.88      741.52     29.13 o 
   0   3  25      186.34      195.63     15.24 o 
   1   3  25      838.23      749.81     25.33 o 
   2   3  25      955.45      939.03     37.11 o 
   3   3  25      139.12      128.61     53.36 o 
   4   3  25      162.62      158.16     58.88 o 
  -4   4  25       51.74       14.17     28.08 o 
  -3   4  25      807.37      802.72     60.76 o 
  -2   4  25      964.24     1004.00     35.60 o 
  -1   4  25      462.94      471.95     24.89 o 
   0   4  25     1301.95     1237.69     36.60 o 
   1   4  25      374.33      385.17     19.27 o 
   2   4  25     1070.01     1070.30     40.59 o 
   3   4  25      840.27      844.57     87.22 o 
   4   4  25       64.70       34.80     52.91 o 
  -4   5  25      410.20      432.42    104.89 o 
  -3   5  25       92.22      124.44     36.80 o 
  -2   5  25      409.04      415.92     23.37 o 
  -1   5  25      572.03      535.22     26.98 o 
   0   5  25      816.44      812.64     27.65 o 
   1   5  25      755.04      740.08     27.31 o 
   2   5  25      403.16      478.20     28.58 o 
   3   5  25       78.28      142.52     53.37 o 
   4   5  25      428.95      471.37     52.24 o 
  -3   6  25      249.50      249.11     44.57 o 
  -2   6  25      658.96      669.87     29.05 o 
  -1   6  25      307.73      264.14     27.87 o 
   0   6  25      409.54      486.90     23.09 o 
   1   6  25      350.65      321.01     20.28 o 
   2   6  25      645.60      681.76     29.84 o 
   3   6  25      335.50      421.97     63.06 o 
  -3   7  25       95.86       65.11     51.20 o 
  -2   7  25      109.91       97.39     16.99 o 
  -1   7  25      794.07      793.43     29.58 o 
   0   7  25      342.83      318.77     21.39 o 
   1   7  25      708.33      765.03     30.34 o 
   2   7  25      187.92      206.21     21.59 o 
   3   7  25      105.89       99.07     35.70 o 
  -3   8  25      184.33      199.35     64.19 o 
  -2   8  25      177.79      137.59     36.63 o 
  -1   8  25      427.77      458.86     22.52 o 
   0   8  25      415.49      411.61     24.18 o 
   1   8  25      299.78      307.31     26.13 o 
   2   8  25       97.34       92.73     19.88 o 
   3   8  25      167.88      165.31     57.27 o 
  -2   9  25      218.65      128.40     26.52 o 
  -1   9  25       65.42       73.73     17.78 o 
   0   9  25      347.95      356.71     24.01 o 
   1   9  25       41.17       40.72     18.81 o 
   2   9  25      215.34      219.04     23.50 o 
  -2  10  25      114.96      100.87     25.91 o 
  -1  10  25      805.52      832.45     34.07 o 
   0  10  25       78.54      100.22     19.41 o 
   1  10  25      841.25      847.58     65.94 o 
   2  10  25      121.94      106.99     25.21 o 
  -1  11  25      120.77       92.15     19.86 o 
   0  11  25      305.31      263.08     39.40 o 
   1  11  25       97.25       44.17     20.83 o 
   0   0  26     1951.53     1935.27     64.53 o 
   1   0  26       61.83       76.60     12.38 o 
   2   0  26     1056.65     1030.67     39.10 o 
   3   0  26      375.93      350.95     64.02 o 
   4   0  26      101.72      154.94     60.19 o 
  -4   1  26     1126.46     1078.08    105.91 o 
  -3   1  26      415.71      528.64     50.06 o 
  -2   1  26      344.20      343.88     21.37 o 
  -1   1  26      253.61      314.10     17.86 o 
   0   1  26      237.77      253.08     16.60 o 
   1   1  26      362.53      409.04     19.16 o 
   2   1  26      382.33      344.72     21.83 o 
   3   1  26      466.18      463.88     70.48 o 
   4   1  26     1090.89     1066.80    105.68 o 
  -4   2  26       75.06       71.12     35.31 o 
  -3   2  26      116.97       80.39     25.28 o 
  -2   2  26      572.67      558.86     27.61 o 
  -1   2  26      542.83      579.28     22.40 o 
   0   2  26     2018.94     2130.80     49.41 o 
   1   2  26      483.72      505.58     32.60 o 
   2   2  26      683.14      693.96     29.01 o 
   3   2  26      127.19      125.47     52.62 o 
   4   2  26       67.84       50.24     55.23 o 
  -4   3  26       71.61       45.78     35.09 o 
  -3   3  26      714.14      674.99     57.92 o 
  -2   3  26      251.35      260.58     18.80 o 
  -1   3  26       46.44       46.09     11.20 o 
   0   3  26      116.80      133.36     14.58 o 
   1   3  26       65.44       72.34     12.83 o 
   2   3  26      304.65      341.38     23.08 o 
   3   3  26      612.68      606.71     81.22 o 
   4   3  26       37.32        1.72     51.66 o 
  -4   4  26       81.00       37.85     20.38 o 
  -3   4  26      276.91      232.16     41.87 o 
  -2   4  26      214.58      226.77     18.09 o 
  -1   4  26     1658.54     1643.73     45.39 o 
   0   4  26       41.28       45.30     12.94 o 
   1   4  26     1496.81     1512.25     39.72 o 
   2   4  26      177.99      182.68     26.90 o 
   3   4  26      281.97      262.73     62.21 o 
   4   4  26       99.88       93.16     57.96 o 
  -4   5  26       47.17       56.64     39.65 o 
  -3   5  26      419.55      407.42    105.36 o 
  -2   5  26      251.05      202.25     17.84 o 
  -1   5  26      267.20      292.15     22.57 o 
   0   5  26      796.28      836.76     28.55 o 
   1   5  26      327.21      332.41     20.42 o 
   2   5  26      257.97      231.60     21.51 o 
   3   5  26      456.12      390.33     68.54 o 
   4   5  26       51.69       76.58     37.14 o 
  -3   6  26      364.18      390.26     50.80 o 
  -2   6  26      291.45      295.69     21.03 o 
  -1   6  26     1226.66     1224.12     64.82 o 
   0   6  26      141.01      191.49     17.04 o 
   1   6  26     1139.44     1168.22     37.03 o 
   2   6  26      241.80      269.15     23.10 o 
   3   6  26      394.28      427.50     48.97 o 
  -3   7  26      537.25      600.20     60.84 o 
  -2   7  26      215.85      216.83     28.11 o 
  -1   7  26      270.45      282.74     19.30 o 
   0   7  26       82.71      108.38     17.31 o 
   1   7  26      298.77      312.95     21.37 o 
   2   7  26      184.63      203.45     22.12 o 
   3   7  26      527.99      527.73     53.22 o 
  -3   8  26      141.91      159.52     42.48 o 
  -2   8  26      444.90      394.19     34.24 o 
  -1   8  26       96.97      116.38     16.69 o 
   0   8  26      656.14      651.78     29.71 o 
   1   8  26       80.69       93.68     19.97 o 
   2   8  26      543.84      541.30     36.56 o 
   3   8  26      189.82      164.63     60.74 o 
  -2   9  26      179.83      174.32     29.98 o 
  -1   9  26      252.33      287.68     22.44 o 
   0   9  26       29.23       22.07     17.42 o 
   1   9  26      229.57      275.85     25.62 o 
   2   9  26      231.04      208.24     23.79 o 
  -1  10  26       22.80       -0.25     17.59 o 
   0  10  26      657.74      671.47     31.59 o 
   1  10  26       30.70       17.65     15.08 o 
   1   0  27     1375.66     1306.87     35.17 o 
   2   0  27      155.45      174.05     17.27 o 
   3   0  27       27.50       39.60     29.58 o 
   4   0  27      123.63      183.89     63.91 o 
  -4   1  27      192.24      228.81     65.69 o 
  -3   1  27      759.27      721.54     58.10 o 
  -2   1  27      221.65      225.14     18.41 o 
  -1   1  27       11.00        6.30     11.53 o 
   0   1  27      278.54      312.89     18.30 o 
   1   1  27       30.86       14.90     11.67 o 
   2   1  27      203.82      231.88     18.71 o 
   3   1  27      770.81      778.17     85.77 o 
   4   1  27      164.75      191.38     64.08 o 
  -4   2  27      102.56      121.21     58.11 o 
  -3   2  27      632.01      658.15     57.79 o 
  -2   2  27      439.84      410.14     23.13 o 
  -1   2  27     1186.47     1096.99     50.03 o 
   0   2  27     1535.62     1422.05     37.73 o 
   1   2  27     1066.03     1038.85     31.34 o 
   2   2  27      365.05      344.38     21.62 o 
   3   2  27      684.09      754.96     88.75 o 
   4   2  27      120.70      113.20     58.44 o 
  -4   3  27      484.77      502.28     55.67 o 
  -3   3  27      398.04      459.31     50.95 o 
  -2   3  27      338.24      314.75     21.32 o 
  -1   3  27      544.41      525.59     25.86 o 
   0   3  27      247.22      247.06     17.43 o 
   1   3  27      514.19      514.92     22.82 o 
   2   3  27      433.53      430.59     27.12 o 
   3   3  27      363.40      423.57     72.72 o 
   4   3  27      490.56      492.12     80.93 o 
  -4   4  27       50.56       65.78     33.68 o 
  -3   4  27      142.39      142.07     38.67 o 
  -2   4  27      792.02      830.44     32.59 o 
  -1   4  27      260.73      249.89     19.99 o 
   0   4  27     1067.16     1089.19     32.83 o 
   1   4  27      256.44      265.09     17.67 o 
   2   4  27      844.75      922.97     38.77 o 
   3   4  27      154.44      169.79     59.07 o 
   4   4  27       49.91       80.95     59.47 o 
  -3   5  27        1.32       12.29     33.92 o 
  -2   5  27      332.33      292.06     20.49 o 
  -1   5  27      281.79      297.11     18.77 o 
   0   5  27      276.76      309.06     19.61 o 
   1   5  27      284.36      288.97     20.07 o 
   2   5  27      362.10      352.40     25.00 o 
   3   5  27        0.41      -34.30     48.23 o 
  -3   6  27      156.44      183.72     43.03 o 
  -2   6  27      351.52      313.31     22.02 o 
  -1   6  27      258.89      282.16     19.31 o 
   0   6  27     1219.75     1080.23     33.45 o 
   1   6  27      288.16      312.28     20.96 o 
   2   6  27      347.89      329.28     25.35 o 
   3   6  27      158.31      188.05     39.20 o 
  -3   7  27      160.67      178.93     54.73 o 
  -2   7  27      266.29      263.57     20.88 o 
  -1   7  27      134.10      122.50     16.39 o 
   0   7  27      301.68      292.08     21.74 o 
   1   7  27      109.46      123.10     17.83 o 
   2   7  27      262.50      271.12     34.76 o 
   3   7  27      139.59      218.93     63.55 o 
  -2   8  27      311.90      308.63     31.78 o 
  -1   8  27      588.30      561.51     26.13 o 
   0   8  27      499.75      523.29     27.37 o 
   1   8  27      587.12      574.46     31.76 o 
   2   8  27      327.68      280.05     25.00 o 
  -2   9  27        1.15       -2.61     23.14 o 
  -1   9  27       65.95       47.27     18.06 o 
   0   9  27      245.16      243.23     22.62 o 
   1   9  27       76.29       63.58     20.03 o 
   2   9  27        4.77        6.80     19.04 o 
  -1  10  27      602.10      590.38     30.14 o 
   0  10  27       48.51       50.47     19.23 o 
   1  10  27      613.68      619.05     39.93 o 
   0   0  28     2191.13     2197.74     72.76 o 
   1   0  28      160.88      172.66     15.47 o 
   2   0  28     1195.82     1198.79     40.49 o 
   3   0  28       89.26      122.12     51.29 o 
   4   0  28      389.88      412.94     76.85 o 
  -4   1  28      685.44      645.92     91.07 o 
  -3   1  28       36.64       54.81     32.01 o 
  -2   1  28      333.82      339.64     22.51 o 
  -1   1  28      148.46      143.30     15.05 o 
   0   1  28       59.21       57.25     13.61 o 
   1   1  28      123.33       87.74     13.71 o 
   2   1  28      378.23      407.16     23.59 o 
   3   1  28       67.25       71.42     51.08 o 
   4   1  28      572.05      451.41     80.44 o 
  -4   2  28       60.20      110.03     56.50 o 
  -3   2  28      116.56       93.26     35.47 o 
  -2   2  28      187.37      224.51     18.64 o 
  -1   2  28      396.44      430.23     24.24 o 
   0   2  28     1038.74     1102.82     34.62 o 
   1   2  28      430.39      461.84     23.11 o 
   2   2  28      179.15      193.74     18.32 o 
   3   2  28      129.74      184.41     57.52 o 
   4   2  28       27.06       58.78     58.58 o 
  -3   3  28      702.21      702.47     62.02 o 
  -2   3  28      220.53      214.79     18.28 o 
  -1   3  28      100.40      131.57     20.87 o 
   0   3  28       14.54        5.28     12.79 o 
   1   3  28       90.76      118.34     14.80 o 
   2   3  28      239.08      218.38     21.22 o 
   3   3  28      754.17      714.35     87.67 o 
  -3   4  28      330.49      301.90     46.91 o 
  -2   4  28      192.84      186.81     17.91 o 
  -1   4  28     1155.75     1042.74     47.64 o 
   0   4  28       45.06       65.58     14.54 o 
   1   4  28     1032.87      997.46     31.56 o 
   2   4  28      189.01      161.99     20.38 o 
   3   4  28      371.40      457.14     76.19 o 
  -3   5  28      475.59      475.61     53.68 o 
  -2   5  28       99.00       94.95     16.13 o 
  -1   5  28      320.74      333.70     20.16 o 
   0   5  28       60.94       43.61     14.56 o 
   1   5  28      347.19      341.75     21.45 o 
   2   5  28       84.20       78.66     22.02 o 
   3   5  28      366.32      371.97     72.13 o 
  -3   6  28      387.84      359.34     50.85 o 
  -2   6  28      321.42      296.49     21.90 o 
  -1   6  28      774.56      840.86     29.76 o 
   0   6  28      131.01      152.45     17.23 o 
   1   6  28      696.61      760.19     30.93 o 
   2   6  28      341.89      355.66     26.50 o 
   3   6  28      365.69      328.49     46.86 o 
  -2   7  28      221.88      229.52     52.68 o 
  -1   7  28       11.37       11.06     14.71 o 
   0   7  28      237.80      203.14     20.48 o 
   1   7  28        0.88       -5.91     17.32 o 
   2   7  28      261.78      227.87     23.93 o 
  -2   8  28      406.20      423.21     35.99 o 
  -1   8  28      330.84      360.04     27.92 o 
   0   8  28      882.68      967.60     36.00 o 
   1   8  28      371.85      413.69     28.39 o 
   2   8  28      397.87      406.13     28.37 o 
  -1   9  28      178.58      168.38     21.00 o 
   0   9  28        1.35       17.60     17.99 o 
   1   9  28      182.30      170.24     22.14 o 
   1   0  29     2374.96     2397.55     54.94 o 
   2   0  29       11.82       17.82     14.65 o 
   3   0  29       31.55       44.55     50.41 o 
  -3   1  29     1121.76      922.50     65.82 o 
  -2   1  29       20.80       17.58     15.31 o 
  -1   1  29      107.97       74.81     13.65 o 
   0   1  29      137.74      135.57     15.88 o 
   1   1  29       99.26      109.95     14.81 o 
   2   1  29       35.82       16.67     14.30 o 
   3   1  29     1176.12     1224.31    106.08 o 
  -3   2  29      242.76      173.68     40.13 o 
  -2   2  29      549.60      565.10     27.81 o 
  -1   2  29      930.94      925.02     34.04 o 
   0   2  29      861.67      922.88     30.63 o 
   1   2  29      897.16      902.19     29.83 o 
   2   2  29      542.79      573.09     31.20 o 
   3   2  29      294.82      254.99     64.08 o 
  -3   3  29       74.63       93.18     37.33 o 
  -2   3  29      305.49      289.69     20.69 o 
  -1   3  29       92.63       73.01     17.80 o 
   0   3  29        0.54       -3.75     13.30 o 
   1   3  29       78.55       90.28     14.15 o 
   2   3  29      293.76      312.57     24.12 o 
   3   3  29       89.73       98.60     57.32 o 
  -3   4  29       74.81       74.92     59.49 o 
  -2   4  29      486.56      450.61     25.22 o 
  -1   4  29       69.03       87.18     15.23 o 
   0   4  29     1300.18     1281.78     36.93 o 
   1   4  29       83.84       85.32     15.92 o 
   2   4  29      435.58      400.59     27.83 o 
   3   4  29       55.58       75.55     56.63 o 
  -3   5  29       72.27       68.23     39.37 o 
  -2   5  29      548.00      550.78     37.77 o 
  -1   5  29      156.91      184.63     17.92 o 
   0   5  29       10.97       20.10     13.05 o 
   1   5  29      120.04      160.60     18.29 o 
   2   5  29      628.87      638.92     34.44 o 
   3   5  29       82.57       53.59     56.52 o 
  -3   6  29       44.79       44.51     37.53 o 
  -2   6  29      875.79      840.27     53.47 o 
  -1   6  29      355.15      354.37     21.68 o 
   0   6  29     1151.15     1217.22     39.87 o 
   1   6  29      363.52      393.57     23.56 o 
   2   6  29      945.87      927.66     41.28 o 
   3   6  29       39.91       94.71     59.49 o 
  -2   7  29      214.60      202.19     29.61 o 
  -1   7  29      215.27      243.49     20.88 o 
   0   7  29       19.03       19.61     17.20 o 
   1   7  29      170.88      190.20     22.89 o 
   2   7  29      180.39      148.04     22.46 o 
  -2   8  29       25.24       14.03     25.00 o 
  -1   8  29      392.68      444.62     32.40 o 
   0   8  29      116.87       85.75     19.40 o 
   1   8  29      341.17      403.68     28.89 o 
   2   8  29       30.24        4.56     19.44 o 
  -1   9  29       23.53       -0.58     17.70 o 
   0   9  29        2.76       21.71     18.73 o 
   1   9  29       45.33       19.78     17.81 o 
   0   0  30      843.47      898.62     43.30 o 
   1   0  30       22.05       38.45     13.16 o 
   2   0  30      439.42      491.36     26.83 o 
   3   0  30       52.27       88.95     54.60 o 
  -3   1  30       71.02       16.21     22.95 o 
  -2   1  30      247.53      305.14     21.92 o 
  -1   1  30      169.10      152.69     18.71 o 
   0   1  30      140.37      129.14     16.21 o 
   1   1  30      162.58      172.00     16.74 o 
   2   1  30      162.88      199.51     20.69 o 
   3   1  30       49.61       55.71     53.72 o 
  -3   2  30       80.67       74.79     36.87 o 
  -2   2  30      545.18      540.94     27.79 o 
  -1   2  30      429.97      474.80     26.14 o 
   0   2  30      991.83      925.19     31.16 o 
   1   2  30      430.33      463.32     23.50 o 
   2   2  30      518.82      517.60     30.75 o 
   3   2  30       43.76       56.04     54.71 o 
  -3   3  30      454.03      362.28     87.43 o 
  -2   3  30      282.02      289.20     20.98 o 
  -1   3  30       78.06       88.56     15.07 o 
   0   3  30      107.20       76.97     15.68 o 
   1   3  30       83.11       89.18     16.10 o 
   2   3  30      313.90      331.87     25.14 o 
   3   3  30      430.28      271.00     69.24 o 
  -3   4  30      405.51      375.60     51.43 o 
  -2   4  30       60.12       62.63     15.88 o 
  -1   4  30     1027.39     1055.62     34.02 o 
   0   4  30      246.17      265.70     19.64 o 
   1   4  30     1033.31     1005.25     34.94 o 
   2   4  30       71.47       65.32     19.40 o 
   3   4  30      441.71      383.09     75.79 o 
  -3   5  30      224.24      254.92     47.41 o 
  -2   5  30        3.89        3.62     18.77 o 
  -1   5  30      220.57      218.02     18.72 o 
   0   5  30        0.59       -8.33     11.33 o 
   1   5  30      212.88      212.72     20.25 o 
   2   5  30        5.22       14.02     18.64 o 
   3   5  30      278.54      327.72     74.14 o 
  -2   6  30      216.04      223.63     29.96 o 
  -1   6  30      403.13      356.51     22.53 o 
   0   6  30        4.11        4.54     16.66 o 
   1   6  30      478.10      479.96     25.69 o 
   2   6  30      239.70      235.41     24.17 o 
  -2   7  30      166.53      152.85     28.75 o 
  -1   7  30      120.74      127.41     19.15 o 
   0   7  30       39.51       14.19     23.51 o 
   1   7  30      105.11      117.57     21.49 o 
   2   7  30      207.53      201.77     24.06 o 
  -1   8  30      364.75      379.44     26.35 o 
   0   8  30      568.21      529.98     30.25 o 
   1   8  30      365.59      395.30     28.05 o 
   1   0  31     1455.76     1429.39     44.19 o 
   2   0  31       35.08       75.99     17.03 o 
   3   0  31       36.98       48.08     52.63 o 
  -3   1  31      655.95      243.07    347.52 o 
  -2   1  31       35.53       31.97     23.39 o 
  -1   1  31      161.77      163.48     19.66 o 
   0   1  31        9.17       14.85     14.47 o 
   1   1  31      211.93      180.05     16.86 o 
   2   1  31       17.52       18.15     11.48 o 
   3   1  31      744.43      741.25     93.22 o 
  -3   2  31      250.62      239.89     50.42 o 
  -2   2  31      184.70      171.80     23.67 o 
  -1   2  31      741.90      682.03     32.17 o 
   0   2  31      297.52      342.42     21.12 o 
   1   2  31      717.94      795.55     28.43 o 
   2   2  31      236.48      227.23     22.84 o 
   3   2  31      226.59      240.09     68.47 o 
  -3   3  31      134.93      117.79     39.81 o 
  -2   3  31      200.49      209.16     19.57 o 
  -1   3  31       37.11       21.64     14.76 o 
   0   3  31       10.24       14.05     14.87 o 
   1   3  31       53.42       38.93     12.61 o 
   2   3  31      207.67      181.02     21.85 o 
   3   3  31       89.12       49.16     58.10 o 
  -2   4  31      748.82      733.83     32.66 o 
  -1   4  31       20.64       27.38     15.32 o 
   0   4  31     1093.03     1150.67     35.86 o 
   1   4  31       21.83       31.58     15.87 o 
   2   4  31      744.38      784.52     37.83 o 
  -2   5  31      410.29      373.75     49.51 o 
  -1   5  31       29.39        2.69     15.31 o 
   0   5  31       82.25       47.25     14.26 o 
   1   5  31       30.13       19.06     16.31 o 
   2   5  31      323.62      330.42     26.94 o 
  -2   6  31      564.53      539.83     39.64 o 
  -1   6  31      165.04      157.99     18.77 o 
   0   6  31      683.24      683.52     31.48 o 
   1   6  31      142.35      144.18     21.84 o 
   2   6  31      547.63      545.40     38.83 o 
  -1   7  31       85.76       55.05     15.85 o 
   0   7  31      100.86       96.81     19.88 o 
   1   7  31       74.50       83.11     21.06 o 
   0   8  31      241.02      274.75     23.94 o 
   0   0  32      933.46      865.15     44.49 o 
   1   0  32      126.51      152.10     19.79 o 
   2   0  32      688.66      636.54     31.08 o 
   3   0  32       25.91      -13.97     46.81 o 
  -3   1  32       95.90       72.35     32.09 o 
  -2   1  32      301.12      272.76     21.82 o 
  -1   1  32       20.23        8.04     13.66 o 
   0   1  32        0.69      -15.14     14.79 o 
   1   1  32       25.03       22.61     10.60 o 
   2   1  32      305.91      281.47     27.72 o 
   3   1  32       63.23      152.46     63.35 o 
  -2   2  32      292.77      296.43     22.13 o 
  -1   2  32      494.97      440.54     23.15 o 
   0   2  32      863.43      824.75     30.68 o 
   1   2  32      468.52      392.56     25.33 o 
   2   2  32      312.89      324.67     25.75 o 
  -2   3  32      100.16      121.61     17.81 o 
  -1   3  32       52.35       27.73     15.51 o 
   0   3  32       47.17       42.88     16.08 o 
   1   3  32       73.75       37.57     14.52 o 
   2   3  32       91.01       87.52     19.99 o 
  -2   4  32      108.28       96.04     17.30 o 
  -1   4  32      761.25      746.42     30.43 o 
   0   4  32       60.56       76.56     17.10 o 
   1   4  32      868.65      838.61     31.90 o 
   2   4  32      104.72      106.37     21.06 o 
  -2   5  32       26.31       27.19     24.58 o 
  -1   5  32      293.91      290.24     21.74 o 
   0   5  32       45.87       53.87     16.95 o 
   1   5  32      277.21      295.72     22.41 o 
   2   5  32       19.56       36.21     19.81 o 
  -1   6  32      673.32      678.27     29.24 o 
   0   6  32      106.91       92.16     19.70 o 
   1   6  32      718.69      693.74     70.22 o 
   0   7  32        0.50       -3.37     20.32 o 
   1   0  33      980.57      980.93     42.51 o 
   2   0  33       34.05       56.07     22.96 o 
  -2   1  33      124.32      121.28     18.80 o 
  -1   1  33      115.85      104.77     17.08 o 
   0   1  33       26.75       48.19     16.76 o 
   1   1  33      102.48      123.58     19.96 o 
   2   1  33      110.35      115.52     27.40 o 
  -2   2  33      130.00      145.45     18.81 o 
  -1   2  33      289.20      310.96     21.48 o 
   0   2  33      338.96      342.91     24.54 o 
   1   2  33      274.30      314.27     24.06 o 
   2   2  33      156.67      176.13     22.14 o 
  -2   3  33      231.66      252.87     21.16 o 
  -1   3  33      186.39      245.87     20.67 o 
   0   3  33        0.48       -2.45     17.20 o 
   1   3  33      190.28      224.99     22.50 o 
   2   3  33      243.04      258.75     32.99 o 
  -2   4  33      633.50      643.63     42.74 o 
  -1   4  33       68.23       78.35     17.45 o 
   0   4  33      513.36      550.15     26.79 o 
   1   4  33       62.88       64.91     20.15 o 
   2   4  33      567.73      575.10     34.40 o 
  -1   5  33        4.07       16.49     16.50 o 
   0   5  33       31.16       39.90     18.67 o 
   1   5  33        6.10       12.05     13.08 o 
  -1   6  33       55.40       91.23     18.20 o 
   0   6  33      558.26      556.63     29.60 o 
   1   6  33       23.44       30.57     24.39 o 
   0   0  34      733.08      938.84     46.95 o 
   1   0  34        2.31       11.51     15.95 o 
   2   0  34      446.44      396.55     26.58 o 
  -2   1  34      361.20      340.92     24.95 o 
  -1   1  34       18.05       25.45     16.19 o 
   0   1  34       20.71       13.20     16.46 o 
   1   1  34       26.27       15.78     15.63 o 
   2   1  34      339.33      331.57     39.03 o 
  -2   2  34      381.15      376.81     25.05 o 
  -1   2  34      484.39      572.60     27.05 o 
   0   2  34      948.87     1008.85     34.99 o 
   1   2  34      481.73      539.25     25.90 o 
   2   2  34      322.68      303.58     25.56 o 
  -1   3  34      139.96      131.66     20.64 o 
   0   3  34       35.63       24.69     16.94 o 
   1   3  34      102.51       65.53     17.12 o 
  -1   4  34      504.81      511.28     26.04 o 
   0   4  34       61.49       71.17     18.22 o 
   1   4  34      498.73      461.05     31.10 o 
   0   5  34      130.75      115.53     20.61 o 
   1   0  35      531.35      494.48     26.11 o 
  -1   1  35       87.24       54.33     17.34 o 
   0   1  35       90.95       67.85     18.20 o 
   1   1  35       70.85       29.72     16.71 o 
  -1   2  35      205.54      186.57     26.52 o 
   0   2  35      224.56      222.52     21.43 o 
   1   2  35      221.95      226.82     20.48 o 
  -1   3  35       56.66       33.85     17.48 o 
   0   3  35       52.43      101.11     18.93 o 
   1   3  35       23.21        8.41     17.75 o 
   0   4  35      534.33      477.88     26.49 o 
   0   0  36      499.62      511.43     38.90 o 
   0   1  36        1.89        5.64     17.15 o 
   0   2  36      227.32      216.85     21.69 o 
                                                 
